# Supplementary material for: Linking oxidative and reductive clusters to prepare crystalline porous catalysts for photocatalytic CO2 reduction with H2O
Source: Nat Commun. 2022 Aug 10;13:4681. doi: 10.1038/s41467-022-32449-z (PMC9365760; doi:10.1038/s41467-022-32449-z)
Supplement: Supplementary file 2 — Source Data [file 41467_2022_32449_MOESM2_ESM.xlsx]

## Sheet: Fig1b
Fourier-transform infrared
	MCOF-Ti6Cu3		Ti6		Cu3
Wavenumber / cm-1	Transmittance / %	Wavenumber / cm-1	Transmittance / %	Wavenumber / cm-1	Transmittance / %
399.678	83.0882	399.678	96.91	399.678	100
400.16	83.0346	400.16	97.1612	400.16	100
400.642	82.8655	400.642	97.2793	400.642	100
401.124	82.7643	401.124	97.2214	401.124	100
401.607	82.8454	401.607	97.0731	401.607	100
402.089	82.9968	402.089	97.0999	402.089	100
402.571	82.8986	402.571	97.2388	402.571	100
403.053	82.6837	403.053	97.2044	403.053	100
403.535	82.6709	403.535	97.1636	403.535	100
404.017	82.8566	404.017	97.3146	404.017	100
404.499	82.9761	404.499	97.3612	404.499	100
404.981	82.8772	404.981	97.2843	404.981	100
405.464	82.7399	405.464	97.319	405.464	100
405.946	82.7177	405.946	97.4282	405.946	100
406.428	82.7312	406.428	97.387	406.428	100
406.91	82.7031	406.91	97.2	406.91	100
407.392	82.6208	407.392	97.1389	407.392	100
407.874	82.5225	407.874	97.1556	407.874	100
408.356	82.4555	408.356	97.1747	408.356	100
408.838	82.507	408.838	97.1819	408.838	100
409.321	82.5911	409.321	96.9985	409.321	100
409.803	82.5713	409.803	96.793	409.803	100
410.285	82.5604	410.285	96.7833	410.285	100
410.767	82.5462	410.767	96.8075	410.767	100
411.249	82.4861	411.249	96.7874	411.249	100
411.731	82.412	411.731	96.8539	411.731	100
412.213	82.2499	412.213	96.9386	412.213	100
412.695	82.0878	412.695	96.9891	412.695	99.9626
413.178	82.1267	413.178	97.02	413.178	99.9463
413.66	82.3136	413.66	96.8662	413.66	100
414.142	82.4368	414.142	96.6037	414.142	99.8995
414.624	82.4773	414.624	96.463	414.624	99.7377
415.106	82.5322	415.106	96.4343	415.106	99.7431
415.588	82.5946	415.588	96.4163	415.588	99.7335
416.07	82.5971	416.07	96.3769	416.07	99.6895
416.552	82.5523	416.552	96.2714	416.552	99.5736
417.034	82.4481	417.034	96.0556	417.034	99.3125
417.517	82.2132	417.517	95.8191	417.517	99.0646
417.999	81.9566	417.999	95.6825	417.999	98.9045
418.481	81.8973	418.481	95.6059	418.481	98.8206
418.963	82.0155	418.963	95.4355	418.963	98.7143
419.445	82.1644	419.445	95.3432	419.445	98.6406
419.927	82.4197	419.927	95.4612	419.927	98.7254
420.409	82.6257	420.409	95.4541	420.409	98.8277
420.891	82.6457	420.891	95.2328	420.891	98.9928
421.374	82.6056	421.374	94.9525	421.374	99.1316
421.856	82.5899	421.856	94.7327	421.856	99.1064
422.338	82.538	422.338	94.5639	422.338	98.9675
422.82	82.4196	422.82	94.4144	422.82	98.7423
423.302	82.3839	423.302	94.2997	423.302	98.6036
423.784	82.4272	423.784	94.153	423.784	98.5876
424.266	82.4479	424.266	93.9564	424.266	98.5531
424.748	82.4868	424.748	93.7639	424.748	98.494
425.231	82.5867	425.231	93.6444	425.231	98.4611
425.713	82.6105	425.713	93.5911	425.713	98.6093
426.195	82.5116	426.195	93.5038	426.195	98.8508
426.677	82.4254	426.677	93.3514	426.677	98.8065
427.159	82.402	427.159	93.219	427.159	98.6159
427.641	82.4114	427.641	93.149	427.641	98.4581
428.123	82.4665	428.123	93.0403	428.123	98.3047
428.605	82.5132	428.605	92.8335	428.605	98.2995
429.087	82.4746	429.087	92.635	429.087	98.3603
429.57	82.4477	429.57	92.5029	429.57	98.2083
430.052	82.4694	430.052	92.3802	430.052	97.9066
430.534	82.4635	430.534	92.2329	430.534	97.7923
431.016	82.423	431.016	92.0555	431.016	97.8411
431.498	82.4342	431.498	91.8827	431.498	97.9002
431.98	82.4582	431.98	91.7775	431.98	98.0316
432.462	82.4183	432.462	91.7451	432.462	98.1616
432.944	82.3815	432.944	91.678	432.944	98.1523
433.427	82.351	433.427	91.5519	433.427	98.0688
433.909	82.3331	433.909	91.4367	433.909	98.0037
434.391	82.3308	434.391	91.3646	434.391	97.9971
434.873	82.3219	434.873	91.2898	434.873	97.9738
435.355	82.2922	435.355	91.091	435.355	97.8314
435.837	82.236	435.837	90.8689	435.837	97.6313
436.319	82.2694	436.319	90.8583	436.319	97.4985
436.801	82.3597	436.801	90.8882	436.801	97.4257
437.284	82.4026	437.284	90.7657	437.284	97.3303
437.766	82.4571	437.766	90.6002	437.766	97.2534
438.248	82.4875	438.248	90.4322	438.248	97.2402
438.73	82.4561	438.73	90.2743	438.73	97.2742
439.212	82.4096	439.212	90.1399	439.212	97.3374
439.694	82.394	439.694	90.0283	439.694	97.4085
440.176	82.4049	440.176	89.9198	440.176	97.492
440.658	82.3845	440.658	89.8191	440.658	97.5079
441.141	82.3157	441.141	89.7274	441.141	97.4358
441.623	82.259	441.623	89.6448	441.623	97.3598
442.105	82.3123	442.105	89.5413	442.105	97.2818
442.587	82.3779	442.587	89.3287	442.587	97.1761
443.069	82.3001	443.069	89.0611	443.069	97.0161
443.551	82.1508	443.551	88.8611	443.551	96.8133
444.033	82.081	444.033	88.6887	444.033	96.693
444.515	82.1612	444.515	88.4326	444.515	96.6912
444.997	82.294	444.997	88.0817	444.997	96.7066
445.48	82.3516	445.48	87.7391	445.48	96.6927
445.962	82.3177	445.962	87.4603	445.962	96.6239
446.444	82.2166	446.444	87.2428	446.444	96.5803
446.926	82.188	446.926	87.0542	446.926	96.648
447.408	82.3126	447.408	86.7522	447.408	96.683
447.89	82.4416	447.89	86.3339	447.89	96.5933
448.372	82.4775	448.372	85.9165	448.372	96.5043
448.854	82.4735	448.854	85.547	448.854	96.474
449.337	82.4572	449.337	85.1706	449.337	96.4339
449.819	82.434	449.819	84.7298	449.819	96.3318
450.301	82.4557	450.301	84.2761	450.301	96.2423
450.783	82.4502	450.783	83.8407	450.783	96.1979
451.265	82.3595	451.265	83.4217	451.265	96.0971
451.747	82.2417	451.747	83.0031	451.747	96.0051
452.229	82.1384	452.229	82.5386	452.229	96.057
452.711	82.1298	452.711	82.0726	452.711	96.137
453.194	82.1836	453.194	81.6402	453.194	96.112
453.676	82.2147	453.676	81.1903	453.676	96.0294
454.158	82.236	454.158	80.7052	454.158	95.9687
454.64	82.2221	454.64	80.2322	454.64	95.9388
455.122	82.2012	455.122	79.777	455.122	95.9099
455.604	82.1941	455.604	79.3302	455.604	95.8106
456.086	82.0872	456.086	78.9129	456.086	95.7222
456.568	81.9603	456.568	78.598	456.568	95.7332
457.05	81.9984	457.05	78.4907	457.05	95.7181
457.533	82.1092	457.533	78.5598	457.533	95.6691
458.015	82.2239	458.015	78.4641	458.015	95.6095
458.497	82.2929	458.497	78.1155	458.497	95.5271
458.979	82.2909	458.979	77.8216	458.979	95.3741
459.461	82.2892	459.461	77.647	459.461	95.1851
459.943	82.3188	459.943	77.5741	459.943	95.1478
460.425	82.3247	460.425	77.6019	460.425	95.2689
460.907	82.2824	460.907	77.6857	460.907	95.3457
461.39	82.2643	461.39	77.7709	461.39	95.3136
461.872	82.2593	461.872	77.7699	461.872	95.2957
462.354	82.2827	462.354	77.731	462.354	95.2213
462.836	82.3103	462.836	77.7745	462.836	94.948
463.318	82.2871	463.318	77.9175	463.318	94.644
463.8	82.3032	463.8	78.1141	463.8	94.519
464.282	82.3504	464.282	78.2838	464.282	94.4968
464.764	82.3029	464.764	78.4323	464.764	94.4665
465.247	82.1938	465.247	78.6152	465.247	94.5291
465.729	82.1635	465.729	78.7912	465.729	94.6339
466.211	82.2282	466.211	78.953	466.211	94.6311
466.693	82.316	466.693	79.1147	466.693	94.5799
467.175	82.361	467.175	79.2469	467.175	94.5585
467.657	82.3175	467.657	79.4261	467.657	94.5324
468.139	82.2603	468.139	79.6297	468.139	94.4968
468.621	82.2443	468.621	79.7799	468.621	94.4931
469.104	82.2488	469.104	79.9382	469.104	94.4232
469.586	82.2601	469.586	80.1129	469.586	94.2183
470.068	82.2386	470.068	80.2333	470.068	94.0856
470.55	82.2267	470.55	80.3257	470.55	94.0892
471.032	82.1954	471.032	80.4428	471.032	94.0571
471.514	82.1301	471.514	80.6056	471.514	93.9872
471.996	82.1274	471.996	80.8474	471.996	93.914
472.478	82.2047	472.478	81.0733	472.478	93.942
472.96	82.2627	472.96	81.0821	472.96	94.0507
473.443	82.2479	473.443	80.9663	473.443	94.0759
473.925	82.1892	473.925	80.9381	473.925	94.0557
474.407	82.1358	474.407	81.0118	474.407	94.0857
474.889	82.1258	474.889	81.0961	474.889	94.1125
475.371	82.1454	475.371	81.1192	475.371	93.9976
475.853	82.1771	475.853	81.1355	475.853	93.7801
476.335	82.2125	476.335	81.2039	476.335	93.6272
476.817	82.206	476.817	81.2106	476.817	93.6047
477.3	82.1945	477.3	81.1647	477.3	93.6194
477.782	82.2412	477.782	81.1566	477.782	93.5632
478.264	82.2902	478.264	81.1344	478.264	93.4577
478.746	82.2509	478.746	81.0983	478.746	93.3895
479.228	82.1654	479.228	81.0801	479.228	93.3952
479.71	82.1583	479.71	81.0637	479.71	93.4442
480.192	82.1923	480.192	81.0002	480.192	93.5237
480.674	82.198	480.674	80.8989	480.674	93.5891
481.157	82.1779	481.157	80.8337	481.157	93.5481
481.639	82.1621	481.639	80.804	481.639	93.4458
482.121	82.1591	482.121	80.7255	482.121	93.3521
482.603	82.1678	482.603	80.6413	482.603	93.3044
483.085	82.1565	483.085	80.5863	483.085	93.2792
483.567	82.1381	483.567	80.545	483.567	93.2426
484.049	82.171	484.049	80.5356	484.049	93.1928
484.531	82.1995	484.531	80.4879	484.531	93.1072
485.014	82.1816	485.014	80.3743	485.014	93.053
485.496	82.1385	485.496	80.2839	485.496	93.035
485.978	82.088	485.978	80.2532	485.978	93.0185
486.46	82.0557	486.46	80.2263	486.46	93.0001
486.942	82.0477	486.942	80.1971	486.942	93.0071
487.424	82.0413	487.424	80.2085	487.424	93.0478
487.906	82.0117	487.906	80.2489	487.906	93.0361
488.388	82.0015	488.388	80.2872	488.388	92.9082
488.87	82.0204	488.87	80.3519	488.87	92.7851
489.353	82.0067	489.353	80.4435	489.353	92.7595
489.835	81.9731	489.835	80.5316	489.835	92.7085
490.317	81.9661	490.317	80.6219	490.317	92.5885
490.799	81.96	490.799	80.7419	490.799	92.4616
491.281	81.9407	491.281	80.8822	491.281	92.3787
491.763	81.9661	491.763	81.0274	491.763	92.3569
492.245	82.0035	492.245	81.1836	492.245	92.3689
492.727	81.9845	492.727	81.3565	492.727	92.3862
493.21	81.9727	493.21	81.517	493.21	92.3891
493.692	81.9929	493.692	81.6861	493.692	92.3395
494.174	81.9443	494.174	81.9012	494.174	92.3126
494.656	81.8432	494.656	82.1509	494.656	92.3389
495.138	81.7801	495.138	82.402	495.138	92.3313
495.62	81.7601	495.62	82.6518	495.62	92.265
496.102	81.7361	496.102	82.9045	496.102	92.1448
496.584	81.6908	496.584	83.1293	496.584	91.9961
497.067	81.6686	497.067	83.3384	497.067	91.8502
497.549	81.6611	497.549	83.5714	497.549	91.7105
498.031	81.6608	498.031	83.7913	498.031	91.6218
498.513	81.6826	498.513	83.9935	498.513	91.6111
498.995	81.6854	498.995	84.2143	498.995	91.5463
499.477	81.6435	499.477	84.4402	499.477	91.4722
499.959	81.6026	499.959	84.6613	499.959	91.4868
500.441	81.5854	500.441	84.8461	500.441	91.4837
500.923	81.5742	500.923	85.0065	500.923	91.4787
501.406	81.537	501.406	85.1624	501.406	91.4559
501.888	81.4742	501.888	85.3488	501.888	91.3384
502.37	81.4467	502.37	85.5519	502.37	91.1996
502.852	81.4603	502.852	85.7131	502.852	91.103
503.334	81.4554	503.334	85.8805	503.334	91.0236
503.816	81.3865	503.816	86.0761	503.816	90.9359
504.298	81.3078	504.298	86.2457	504.298	90.8429
504.78	81.3013	504.78	86.4029	504.78	90.7537
505.263	81.3639	505.263	86.5952	505.263	90.6506
505.745	81.4042	505.745	86.8062	505.745	90.5664
506.227	81.3601	506.227	86.9911	506.227	90.5024
506.709	81.3121	506.709	87.1684	506.709	90.4477
507.191	81.3129	507.191	87.3122	507.191	90.4667
507.673	81.3156	507.673	87.428	507.673	90.4747
508.155	81.2994	508.155	87.6074	508.155	90.3847
508.637	81.2438	508.637	87.8089	508.637	90.257
509.12	81.1618	509.12	87.969	509.12	90.1091
509.602	81.1345	509.602	88.1292	509.602	89.9234
510.084	81.1552	510.084	88.32	510.084	89.7504
510.566	81.1574	510.566	88.5006	510.566	89.6469
511.048	81.1605	511.048	88.6746	511.048	89.5596
511.53	81.163	511.53	88.8431	511.53	89.4274
512.012	81.1613	512.012	88.9995	512.012	89.3369
512.494	81.1634	512.494	89.1576	512.494	89.2938
512.977	81.1369	512.977	89.3087	512.977	89.1881
513.459	81.1116	513.459	89.4763	513.459	89.0725
513.941	81.1093	513.941	89.6736	513.941	89.0171
514.423	81.0863	514.423	89.8291	514.423	88.9768
514.905	81.063	514.905	89.9551	514.905	88.9376
515.387	81.0854	515.387	90.0985	515.387	88.8684
515.869	81.0986	515.869	90.2219	515.869	88.7523
516.351	81.0587	516.351	90.3419	516.351	88.599
516.833	81.0163	516.833	90.5043	516.833	88.3957
517.316	81.0136	517.316	90.6628	517.316	88.1755
517.798	81.047	517.798	90.7829	517.798	88.018
518.28	81.0543	518.28	90.8803	518.28	87.9017
518.762	81.0121	518.762	90.9646	518.762	87.7252
519.244	80.9629	519.244	91.0432	519.244	87.5714
519.726	80.9221	519.726	91.1253	519.726	87.4903
520.208	80.8933	520.208	91.2049	520.208	87.3878
520.69	80.8488	520.69	91.2801	520.69	87.2677
521.173	80.8008	521.173	91.3399	521.173	87.1538
521.655	80.7992	521.655	91.3819	521.655	87.0571
522.137	80.8032	522.137	91.4288	522.137	86.9614
522.619	80.7654	522.619	91.4749	522.619	86.7806
523.101	80.7002	523.101	91.511	523.101	86.584
523.583	80.6315	523.583	91.5317	523.583	86.4239
524.065	80.5841	524.065	91.5244	524.065	86.2135
524.547	80.5124	524.547	91.5069	524.547	85.9845
525.03	80.4227	525.03	91.5042	525.03	85.7577
525.512	80.3955	525.512	91.5056	525.512	85.5596
525.994	80.4261	525.994	91.519	525.994	85.4612
526.476	80.4361	526.476	91.5227	526.476	85.3652
526.958	80.376	526.958	91.5014	526.958	85.2182
527.44	80.2913	527.44	91.4668	527.44	85.0619
527.922	80.2431	527.922	91.4296	527.922	84.8817
528.404	80.215	528.404	91.3789	528.404	84.7177
528.886	80.1623	528.886	91.3243	528.886	84.5471
529.369	80.0825	529.369	91.3054	529.369	84.2939
529.851	80.0171	529.851	91.2916	529.851	84.0236
530.333	79.9873	530.333	91.2742	530.333	83.8284
530.815	79.9467	530.815	91.264	530.815	83.6361
531.297	79.8586	531.297	91.2388	531.297	83.3815
531.779	79.7533	531.779	91.1915	531.779	83.1189
532.261	79.6742	532.261	91.1443	532.261	82.8996
532.743	79.626	532.743	91.1243	532.743	82.7105
533.226	79.5579	533.226	91.0959	533.226	82.4846
533.708	79.4425	533.708	91.0291	533.708	82.2391
534.19	79.35	534.19	90.9623	534.19	82.0588
534.672	79.2959	534.672	90.9049	534.672	81.9396
535.154	79.2225	535.154	90.836	535.154	81.8173
535.636	79.1242	535.636	90.7809	535.636	81.6644
536.118	79.0357	536.118	90.7813	536.118	81.4527
536.6	78.957	536.6	90.7895	536.6	81.2014
537.083	78.8559	537.083	90.7471	537.083	80.9885
537.565	78.7555	537.565	90.6503	537.565	80.8085
538.047	78.6961	538.047	90.5415	538.047	80.593
538.529	78.6475	538.529	90.4763	538.529	80.3604
539.011	78.5645	539.011	90.439	539.011	80.1652
539.493	78.4819	539.493	90.4158	539.493	80.0122
539.975	78.4319	539.975	90.382	539.975	79.8886
540.457	78.3928	540.457	90.3091	540.457	79.7837
540.94	78.3498	540.94	90.2251	540.94	79.6402
541.422	78.3064	541.422	90.1764	541.422	79.488
541.904	78.2424	541.904	90.1461	541.904	79.3629
542.386	78.1609	542.386	90.0926	542.386	79.2493
542.868	78.0941	542.868	90.0376	542.868	79.1736
543.35	78.0565	543.35	89.9989	543.35	79.1223
543.832	78.0307	543.832	89.945	543.832	79.0669
544.314	77.9871	544.314	89.8741	544.314	78.9583
544.796	77.9422	544.796	89.8226	544.796	78.8004
545.279	77.9136	545.279	89.7896	545.279	78.6749
545.761	77.8711	545.761	89.7708	545.761	78.6185
546.243	77.813	546.243	89.7728	546.243	78.5746
546.725	77.781	546.725	89.7492	546.725	78.5217
547.207	77.7533	547.207	89.7071	547.207	78.5071
547.689	77.692	547.689	89.6824	547.689	78.5263
548.171	77.6323	548.171	89.6449	548.171	78.5543
548.653	77.6104	548.653	89.6122	548.653	78.5897
549.136	77.6074	549.136	89.6073	549.136	78.6022
549.618	77.6075	549.618	89.6138	549.618	78.6133
550.1	77.6025	550.1	89.6067	550.1	78.6235
550.582	77.5962	550.582	89.5665	550.582	78.6356
551.064	77.5769	551.064	89.5116	551.064	78.6625
551.546	77.5579	551.546	89.4963	551.546	78.6592
552.028	77.5508	552.028	89.5245	552.028	78.6336
552.51	77.5332	552.51	89.542	552.51	78.6613
552.993	77.5117	552.993	89.533	552.993	78.7328
553.475	77.5142	553.475	89.5063	553.475	78.7869
553.957	77.5413	553.957	89.4707	553.957	78.835
554.439	77.5449	554.439	89.4425	554.439	78.9192
554.921	77.5288	554.921	89.4194	554.921	79.0258
555.403	77.5353	555.403	89.4116	555.403	79.106
555.885	77.5451	555.885	89.4222	555.885	79.1684
556.367	77.5373	556.367	89.4127	556.367	79.2151
556.849	77.545	556.849	89.3842	556.849	79.2567
557.332	77.5424	557.332	89.3421	557.332	79.2609
557.814	77.5379	557.814	89.2977	557.814	79.2289
558.296	77.5499	558.296	89.2642	558.296	79.2323
558.778	77.5362	558.778	89.2324	558.778	79.2569
559.26	77.5072	559.26	89.1996	559.26	79.2515
559.742	77.5172	559.742	89.1743	559.742	79.2455
560.224	77.5402	560.224	89.1525	560.224	79.2362
560.706	77.5455	560.706	89.1237	560.706	79.2399
561.189	77.5606	561.189	89.0945	561.189	79.3133
561.671	77.5555	561.671	89.0757	561.671	79.4473
562.153	77.5276	562.153	89.0582	562.153	79.5939
562.635	77.5276	562.635	89.0427	562.635	79.6756
563.117	77.5654	563.117	89.0413	563.117	79.7073
563.599	77.6014	563.599	89.0406	563.599	79.7593
564.081	77.5955	564.081	89.0118	564.081	79.8103
564.563	77.5679	564.563	88.9463	564.563	79.8237
565.046	77.5834	565.046	88.8962	565.046	79.8164
565.528	77.6232	565.528	88.869	565.528	79.8231
566.01	77.6356	566.01	88.8476	566.01	79.8725
566.492	77.645	566.492	88.8315	566.492	79.9358
566.974	77.6836	566.974	88.818	566.974	80.0128
567.456	77.7234	567.456	88.8025	567.456	80.0921
567.938	77.7448	567.938	88.7743	567.938	80.1408
568.42	77.7442	568.42	88.7404	568.42	80.2003
568.903	77.75	568.903	88.7222	568.903	80.3244
569.385	77.7789	569.385	88.6857	569.385	80.4468
569.867	77.8077	569.867	88.6079	569.867	80.5224
570.349	77.8213	570.349	88.5352	570.349	80.5513
570.831	77.8165	570.831	88.4723	570.831	80.546
571.313	77.8075	571.313	88.3925	571.313	80.5567
571.795	77.8023	571.795	88.3144	571.795	80.5754
572.277	77.8062	572.277	88.2657	572.277	80.5895
572.759	77.8045	572.759	88.2138	572.759	80.602
573.242	77.7891	573.242	88.1278	573.242	80.6151
573.724	77.7861	573.724	88.0156	573.724	80.6158
574.206	77.7845	574.206	87.9097	574.206	80.6372
574.688	77.7639	574.688	87.8156	574.688	80.6996
575.17	77.7682	575.17	87.7298	575.17	80.7911
575.652	77.8141	575.652	87.6697	575.652	80.8795
576.134	77.8734	576.134	87.6095	576.134	80.9441
576.616	77.906	576.616	87.4981	576.616	80.9722
577.099	77.9019	577.099	87.358	577.099	80.9835
577.581	77.8755	577.581	87.2089	577.581	80.9937
578.063	77.8689	578.063	87.0499	578.063	80.9878
578.545	77.8822	578.545	86.8986	578.545	80.9623
579.027	77.8696	579.027	86.759	579.027	80.9045
579.509	77.8405	579.509	86.6161	579.509	80.8364
579.991	77.8374	579.991	86.4727	579.991	80.8112
580.473	77.8499	580.473	86.3424	580.473	80.8215
580.956	77.8394	580.956	86.2041	580.956	80.8073
581.438	77.8254	581.438	86.0504	581.438	80.7635
581.92	77.8283	581.92	85.8866	581.92	80.7559
582.402	77.8282	582.402	85.7315	582.402	80.7796
582.884	77.8122	582.884	85.5986	582.884	80.7968
583.366	77.7879	583.366	85.4739	583.366	80.7892
583.848	77.7601	583.848	85.3402	583.848	80.7453
584.33	77.7293	584.33	85.2087	584.33	80.7058
584.813	77.7083	584.813	85.0891	584.813	80.6626
585.295	77.7041	585.295	84.9767	585.295	80.6075
585.777	77.6802	585.777	84.8815	585.777	80.5374
586.259	77.6422	586.259	84.8028	586.259	80.4388
586.741	77.6147	586.741	84.7279	586.741	80.3683
587.223	77.6022	587.223	84.6839	587.223	80.3405
587.705	77.5992	587.705	84.6598	587.705	80.339
588.187	77.5912	588.187	84.6103	588.187	80.3701
588.669	77.5756	588.669	84.5518	588.669	80.3799
589.152	77.5606	589.152	84.5152	589.152	80.366
589.634	77.5293	589.634	84.487	589.634	80.3371
590.116	77.4777	590.116	84.4459	590.116	80.282
590.598	77.4279	590.598	84.4143	590.598	80.2497
591.08	77.3904	591.08	84.3976	591.08	80.2456
591.562	77.3776	591.562	84.3961	591.562	80.2204
592.044	77.3681	592.044	84.3843	592.044	80.173
592.526	77.3446	592.526	84.3238	592.526	80.0931
593.009	77.3102	593.009	84.2511	593.009	79.9855
593.491	77.2701	593.491	84.2116	593.491	79.9009
593.973	77.2198	593.973	84.1615	593.973	79.8249
594.455	77.1607	594.455	84.0794	594.455	79.7402
594.937	77.1248	594.937	83.9963	594.937	79.6581
595.419	77.1162	595.419	83.9203	595.419	79.5923
595.901	77.0912	595.901	83.848	595.901	79.5617
596.383	77.0487	596.383	83.7807	596.383	79.5353
596.866	77.0145	596.866	83.6938	596.866	79.4687
597.348	76.9784	597.348	83.5688	597.348	79.4018
597.83	76.9328	597.83	83.4346	597.83	79.3552
598.312	76.8821	598.312	83.3108	598.312	79.2797
598.794	76.8314	598.794	83.1897	598.794	79.1615
599.276	76.7858	599.276	83.0669	599.276	79.0243
599.758	76.7369	599.758	82.9478	599.758	78.8713
600.24	76.6774	600.24	82.8195	600.24	78.7147
600.722	76.616	600.722	82.6687	600.722	78.5665
601.205	76.5702	601.205	82.4934	601.205	78.4433
601.687	76.5353	601.687	82.3061	601.687	78.3694
602.169	76.4858	602.169	82.1202	602.169	78.3174
602.651	76.4313	602.651	81.9458	602.651	78.2495
603.133	76.3791	603.133	81.7612	603.133	78.1631
603.615	76.3148	603.615	81.5579	603.615	78.0827
604.097	76.2365	604.097	81.361	604.097	77.9901
604.579	76.1686	604.579	81.1652	604.579	77.8674
605.062	76.1096	605.062	80.9422	605.062	77.7332
605.544	76.0394	605.544	80.6914	605.544	77.5572
606.026	75.9788	606.026	80.4295	606.026	77.3264
606.508	75.9304	606.508	80.1523	606.508	77.0785
606.99	75.8571	606.99	79.8751	606.99	76.823
607.472	75.7666	607.472	79.6071	607.472	76.56
607.954	75.6972	607.954	79.3154	607.954	76.2817
608.436	75.6381	608.436	78.9917	608.436	75.9973
608.919	75.5611	608.919	78.6587	608.919	75.7249
609.401	75.4607	609.401	78.3128	609.401	75.4558
609.883	75.3625	609.883	77.9456	609.883	75.1453
610.365	75.279	610.365	77.5534	610.365	74.759
610.847	75.1854	610.847	77.1457	610.847	74.314
611.329	75.0862	611.329	76.7188	611.329	73.8351
611.811	74.9819	611.811	76.2625	611.811	73.3011
612.293	74.8553	612.293	75.7846	612.293	72.6854
612.776	74.737	612.776	75.2907	612.776	72.001
613.258	74.6276	613.258	74.7787	613.258	71.2538
613.74	74.4944	613.74	74.248	613.74	70.4479
614.222	74.3529	614.222	73.6948	614.222	69.6069
614.704	74.2181	614.704	73.1006	614.704	68.731
615.186	74.0883	615.186	72.4755	615.186	67.8102
615.668	73.9457	615.668	71.8476	615.668	66.8384
616.15	73.7693	616.15	71.2033	616.15	65.7726
616.632	73.5876	616.632	70.5245	616.632	64.575
617.115	73.433	617.115	69.8468	617.115	63.2306
617.597	73.2896	617.597	69.1596	617.597	61.7859
618.079	73.1243	618.079	68.4247	618.079	60.3526
618.561	72.955	618.561	67.6853	618.561	58.9074
619.043	72.8217	619.043	66.9766	619.043	57.3346
619.525	72.7343	619.525	66.2845	619.525	55.6977
620.007	72.6755	620.007	65.6042	620.007	54.14
620.489	72.6216	620.489	64.9435	620.489	52.7343
620.972	72.5643	620.972	64.3036	620.972	51.5542
621.454	72.5318	621.454	63.6945	621.454	50.6809
621.936	72.5465	621.936	63.1217	621.936	50.1365
622.418	72.6022	622.418	62.5624	622.418	49.9325
622.9	72.6774	622.9	62.0207	622.9	50.0537
623.382	72.7478	623.382	61.5299	623.382	50.4252
623.864	72.8242	623.864	61.0826	623.864	50.9676
624.346	72.9199	624.346	60.6893	624.346	51.6551
624.829	73.0275	624.829	60.3835	624.829	52.4117
625.311	73.1449	625.311	60.1265	625.311	53.1035
625.793	73.2652	625.793	59.9027	625.793	53.7471
626.275	73.4003	626.275	59.7761	626.275	54.4661
626.757	73.5499	626.757	59.7486	626.757	55.3825
627.239	73.6866	627.239	59.8049	627.239	56.5702
627.721	73.8216	627.721	59.9483	627.721	58.0336
628.203	73.9679	628.203	60.1719	628.203	59.7378
628.685	74.1134	628.685	60.4832	628.685	61.6172
629.168	74.2498	629.168	60.8892	629.168	63.5731
629.65	74.3687	629.65	61.3837	629.65	65.5082
630.132	74.482	630.132	61.9423	630.132	67.341
630.614	74.6079	630.614	62.5751	630.614	69.0448
631.096	74.7236	631.096	63.2934	631.096	70.638
631.578	74.8138	631.578	64.0709	631.578	72.0955
632.06	74.8765	632.06	64.9129	632.06	73.4172
632.542	74.9479	632.542	65.8279	632.542	74.6746
633.025	75.0391	633.025	66.7813	633.025	75.8436
633.507	75.1082	633.507	67.7723	633.507	76.8807
633.989	75.1493	633.989	68.8069	633.989	77.8371
634.471	75.1716	634.471	69.8731	634.471	78.6866
634.953	75.1815	634.953	71.0103	634.953	79.4199
635.435	75.1853	635.435	72.2108	635.435	80.1394
635.917	75.1846	635.917	73.3654	635.917	80.8511
636.399	75.1902	636.399	74.4412	636.399	81.4507
636.882	75.1942	636.882	75.4313	636.882	82.0225
637.364	75.1676	637.364	76.2477	637.364	82.6111
637.846	75.1418	637.846	76.8908	637.846	83.0958
638.328	75.133	638.328	77.4353	638.328	83.5555
638.81	75.1262	638.81	77.8961	638.81	84.0512
639.292	75.1209	639.292	78.2872	639.292	84.388
639.774	75.1133	639.774	78.6154	639.774	84.6341
640.256	75.106	640.256	78.8325	640.256	84.9566
640.739	75.1287	640.739	78.9703	640.739	85.1598
641.221	75.167	641.221	79.0996	641.221	85.2487
641.703	75.1816	641.703	79.2797	641.703	85.4451
642.185	75.1906	642.185	79.613	642.185	85.5719
642.667	75.2158	642.667	80.1363	642.667	85.6057
643.149	75.2418	643.149	80.748	643.149	85.8326
643.631	75.2709	643.631	81.4026	643.631	86.009
644.113	75.3402	644.113	82.139	644.113	85.9904
644.595	75.42	644.595	82.8607	644.595	86.1851
645.078	75.4656	645.078	83.4997	645.078	86.4494
645.56	75.5137	645.56	84.1221	645.56	86.4502
646.042	75.5861	646.042	84.7091	646.042	86.5716
646.524	75.6458	646.524	85.2205	646.524	86.7505
647.006	75.7153	647.006	85.7167	647.006	86.6186
647.488	75.7986	647.488	86.195	647.488	86.6027
647.97	75.8586	647.97	86.6141	647.97	86.7562
648.452	75.925	648.452	87.0254	648.452	86.5919
648.935	76.0131	648.935	87.4199	648.935	86.5414
649.417	76.0728	649.417	87.7178	649.417	86.8495
649.899	76.1236	649.899	88.0007	649.899	86.8653
650.381	76.1983	650.381	88.3264	650.381	86.79
650.863	76.2533	650.863	88.6066	650.863	87.0589
651.345	76.2917	651.345	88.8587	651.345	87.1405
651.827	76.3493	651.827	89.1326	651.827	87.0497
652.309	76.3998	652.309	89.349	652.309	87.2989
652.792	76.4387	652.792	89.5281	652.792	87.4182
653.274	76.5007	653.274	89.7508	653.274	87.2657
653.756	76.558	653.756	89.9395	653.756	87.4127
654.238	76.6033	654.238	90.0817	654.238	87.52
654.72	76.6673	654.72	90.2573	654.72	87.2566
655.202	76.7167	655.202	90.4195	655.202	87.2606
655.684	76.7178	655.684	90.5287	655.684	87.4179
656.166	76.736	656.166	90.6691	656.166	87.2025
656.648	76.7793	656.648	90.8025	656.648	87.1203
657.131	76.8027	657.131	90.8673	657.131	87.3028
657.613	76.834	657.613	90.9477	657.613	87.1586
658.095	76.8855	658.095	91.0425	658.095	87.0296
658.577	76.8904	658.577	91.0898	658.577	87.2524
659.059	76.8739	659.059	91.1518	659.059	87.2224
659.541	76.8962	659.541	91.2296	659.541	87.03
660.023	76.9024	660.023	91.242	660.023	87.1186
660.505	76.91	660.505	91.2496	660.505	87.0558
660.988	76.9516	660.988	91.2955	660.988	86.7704
661.47	76.9596	661.47	91.3121	661.47	86.7491
661.952	76.9473	661.952	91.3137	661.952	86.7025
662.434	76.9682	662.434	91.3545	662.434	86.4056
662.916	76.9819	662.916	91.3793	662.916	86.3345
663.398	76.9807	663.398	91.3517	663.398	86.4766
663.88	76.9846	663.88	91.3211	663.88	86.4792
664.362	76.994	664.362	91.3083	664.362	86.4577
664.845	77.0072	664.845	91.2942	664.845	86.48
665.327	77.0329	665.327	91.284	665.327	86.4082
665.809	77.0528	665.809	91.2724	665.809	86.2728
666.291	77.0656	666.291	91.2611	666.291	86.0056
666.773	77.0882	666.773	91.2305	666.773	85.4042
667.255	77.1552	667.255	91.1292	667.255	84.6372
667.737	77.3394	667.737	91.0633	667.737	83.7387
668.219	77.5144	668.219	91.1905	668.219	82.8225
668.702	77.5501	668.702	91.2899	668.702	82.8308
669.184	77.5307	669.184	91.2555	669.184	83.5915
669.666	77.5201	669.666	91.1528	669.666	84.4699
670.148	77.5217	670.148	91.0247	670.148	85.1684
670.63	77.5355	670.63	90.934	670.63	85.457
671.112	77.5603	671.112	90.892	671.112	85.5742
671.594	77.5914	671.594	90.8268	671.594	85.9774
672.076	77.6277	672.076	90.7414	672.076	86.3085
672.558	77.6868	672.558	90.6865	672.558	86.3037
673.041	77.7387	673.041	90.5998	673.041	86.5219
673.523	77.7591	673.523	90.4656	673.523	86.8702
674.005	77.7978	674.005	90.3712	674.005	86.7953
674.487	77.8623	674.487	90.2904	674.487	86.7902
674.969	77.8982	674.969	90.1655	674.969	87.1022
675.451	77.9402	675.451	90.0659	675.451	87.03
675.933	78.0121	675.933	89.9799	675.933	86.8412
676.415	78.058	676.415	89.8192	676.415	87.1465
676.898	78.1026	676.898	89.6626	676.898	87.2773
677.38	78.1706	677.38	89.5577	677.38	87.0425
677.862	78.2092	677.862	89.4007	677.862	87.2263
678.344	78.218	678.344	89.214	678.344	87.5049
678.826	78.2673	678.826	89.0864	678.826	87.348
679.308	78.3333	679.308	88.9402	679.308	87.4413
679.79	78.3483	679.79	88.7491	679.79	87.8454
680.272	78.3648	680.272	88.6155	680.272	87.787
680.755	78.4341	680.755	88.5075	680.755	87.6983
681.237	78.4765	681.237	88.333	681.237	88.0554
681.719	78.4995	681.719	88.1754	681.719	88.0856
682.201	78.5685	682.201	88.0768	682.201	87.8195
682.683	78.6143	682.683	87.9335	682.683	88.0366
683.165	78.6119	683.165	87.7644	683.165	88.2129
683.647	78.6479	683.647	87.6355	683.647	87.9294
684.129	78.6927	684.129	87.4718	684.129	87.9939
684.612	78.6934	684.612	87.267	684.612	88.354
685.094	78.7152	685.094	87.1103	685.094	88.2617
685.576	78.7588	685.576	86.9484	685.576	88.1807
686.058	78.7611	686.058	86.7184	686.058	88.5469
686.54	78.7465	686.54	86.5076	686.54	88.665
687.022	78.7662	687.022	86.33	687.022	88.5586
687.504	78.7771	687.504	86.0894	687.504	88.8063
687.986	78.7799	687.986	85.8193	687.986	88.9559
688.468	78.8175	688.468	85.5846	688.468	88.7128
688.951	78.8339	688.951	85.3195	688.951	88.7414
689.433	78.7988	689.433	85.0024	689.433	88.9792
689.915	78.7852	689.915	84.7161	689.915	88.8311
690.397	78.7921	690.397	84.4461	690.397	88.7088
690.879	78.7738	690.879	84.1282	690.879	88.9264
691.361	78.7492	691.361	83.8194	691.361	88.9366
691.843	78.7418	691.843	83.531	691.843	88.8149
692.325	78.7287	692.325	83.1833	692.325	89.0221
692.808	78.7014	692.808	82.8108	692.808	89.2001
693.29	78.6818	693.29	82.4699	693.29	89.0939
693.772	78.6528	693.772	82.1007	693.772	89.1603
694.254	78.6171	694.254	81.6856	694.254	89.381
694.736	78.5944	694.736	81.2916	694.736	89.3607
695.218	78.5606	695.218	80.9062	695.218	89.3358
695.7	78.5014	695.7	80.4832	695.7	89.48
696.182	78.4494	696.182	80.0606	696.182	89.4649
696.665	78.4086	696.665	79.6507	696.665	89.3339
697.147	78.3559	697.147	79.2176	697.147	89.3877
697.629	78.2944	697.629	78.7841	697.629	89.4458
698.111	78.2488	698.111	78.3749	698.111	89.341
698.593	78.2068	698.593	77.965	698.593	89.3177
699.075	78.1481	699.075	77.5523	699.075	89.4191
699.557	78.0908	699.557	77.1741	699.557	89.4399
700.039	78.0533	700.039	76.8319	700.039	89.4596
700.521	78.0138	700.521	76.4975	700.521	89.5815
701.004	77.9575	701.004	76.1985	701.004	89.6462
701.486	77.9088	701.486	75.9703	701.486	89.6257
701.968	77.8753	701.968	75.7774	701.968	89.6365
702.45	77.8515	702.45	75.6129	702.45	89.6358
702.932	77.8407	702.932	75.4986	702.932	89.5714
703.414	77.8327	703.414	75.416	703.414	89.5249
703.896	77.8247	703.896	75.3426	703.896	89.5087
704.378	77.8436	704.378	75.2845	704.378	89.4483
704.861	77.892	704.861	75.2328	704.861	89.3916
705.343	77.947	705.343	75.1644	705.343	89.3981
705.825	77.9986	705.825	75.0824	705.825	89.384
706.307	78.0661	706.307	74.9871	706.307	89.3546
706.789	78.1493	706.789	74.8665	706.789	89.3934
707.271	78.2332	707.271	74.7138	707.271	89.4599
707.753	78.3252	707.753	74.5355	707.753	89.4756
708.235	78.4189	708.235	74.331	708.235	89.4682
708.718	78.4951	708.718	74.1011	708.718	89.4771
709.2	78.5652	709.2	73.8507	709.2	89.4448
709.682	78.6491	709.682	73.5796	709.682	89.3578
710.164	78.7295	710.164	73.302	710.164	89.2803
710.646	78.7967	710.646	73.0157	710.646	89.2158
711.128	78.8649	711.128	72.706	711.128	89.1397
711.61	78.9317	711.61	72.385	711.61	89.0602
712.092	78.9869	712.092	72.0699	712.092	89.0085
712.575	79.0387	712.575	71.7492	712.575	88.9812
713.057	79.0839	713.057	71.4142	713.057	88.9589
713.539	79.1271	713.539	71.0777	713.539	88.9491
714.021	79.1776	714.021	70.7471	714.021	88.9353
714.503	79.2229	714.503	70.4126	714.503	88.9138
714.985	79.2646	714.985	70.081	714.985	88.9077
715.467	79.3103	715.467	69.7626	715.467	88.9085
715.949	79.3578	715.949	69.4461	715.949	88.8636
716.431	79.3963	716.431	69.1211	716.431	88.7665
716.914	79.4205	716.914	68.8035	716.914	88.6515
717.396	79.4326	717.396	68.5032	717.396	88.5445
717.878	79.4558	717.878	68.2184	717.878	88.4539
718.36	79.4937	718.36	67.9537	718.36	88.3482
718.842	79.5222	718.842	67.7051	718.842	88.2009
719.324	79.5486	719.324	67.4727	719.324	88.0178
719.806	79.5773	719.806	67.2716	719.806	87.8101
720.288	79.5993	720.288	67.0874	720.288	87.6886
720.771	79.6028	720.771	66.8737	720.771	87.7779
721.253	79.5947	721.253	66.6436	721.253	87.9388
721.735	79.5955	721.735	66.446	721.735	87.9945
722.217	79.6037	722.217	66.296	722.217	87.9696
722.699	79.6143	722.699	66.1781	722.699	87.9141
723.181	79.6267	723.181	66.0764	723.181	87.8223
723.663	79.6336	723.663	65.9777	723.663	87.7123
724.145	79.6396	724.145	65.8895	724.145	87.5956
724.628	79.6531	724.628	65.8265	724.628	87.466
725.11	79.6711	725.11	65.7912	725.11	87.3409
725.592	79.6829	725.592	65.777	725.592	87.2345
726.074	79.683	726.074	65.7763	726.074	87.1375
726.556	79.6827	726.556	65.782	726.556	87.0484
727.038	79.6846	727.038	65.8011	727.038	86.9777
727.52	79.6865	727.52	65.8436	727.52	86.9363
728.002	79.685	728.002	65.9076	728.002	86.8902
728.484	79.6856	728.484	65.9891	728.484	86.82
728.967	79.6875	728.967	66.0756	728.967	86.7315
729.449	79.6967	729.449	66.1788	729.449	86.6134
729.931	79.7091	729.931	66.3064	729.931	86.4685
730.413	79.7063	730.413	66.4513	730.413	86.3253
730.895	79.6889	730.895	66.6127	730.895	86.1822
731.377	79.6795	731.377	66.7904	731.377	86.0083
731.859	79.6815	731.859	66.9704	731.859	85.8149
732.341	79.6784	732.341	67.1643	732.341	85.6252
732.824	79.6747	732.824	67.38	732.824	85.4558
733.306	79.6727	733.306	67.6012	733.306	85.3041
733.788	79.6668	733.788	67.8289	733.788	85.1725
734.27	79.6573	734.27	68.0756	734.27	85.0351
734.752	79.6481	734.752	68.3435	734.752	84.8752
735.234	79.6271	735.234	68.6252	735.234	84.7222
735.716	79.5973	735.716	68.9201	735.716	84.5773
736.198	79.5752	736.198	69.2249	736.198	84.4135
736.681	79.5738	736.681	69.5462	736.681	84.2262
737.163	79.5727	737.163	69.8788	737.163	84.0032
737.645	79.5507	737.645	70.2223	737.645	83.7513
738.127	79.5195	738.127	70.5761	738.127	83.4928
738.609	79.5028	738.609	70.9315	738.609	83.2337
739.091	79.4998	739.091	71.284	739.091	82.9719
739.573	79.4923	739.573	71.6559	739.573	82.7018
740.055	79.475	740.055	72.0514	740.055	82.435
740.538	79.4577	740.538	72.4501	740.538	82.1944
741.02	79.4468	741.02	72.8458	741.02	81.9893
741.502	79.4343	741.502	73.2376	741.502	81.7681
741.984	79.4289	741.984	73.6289	741.984	81.5114
742.466	79.4296	742.466	74.0284	742.466	81.2348
742.948	79.4278	742.948	74.4402	742.948	80.951
743.43	79.4235	743.43	74.8419	743.43	80.6517
743.912	79.4146	743.912	75.2311	743.912	80.3104
744.394	79.3943	744.394	75.6106	744.394	79.9167
744.877	79.3818	744.877	75.9886	744.877	79.4919
745.359	79.3806	745.359	76.3636	745.359	79.0555
745.841	79.3765	745.841	76.7404	745.841	78.5968
746.323	79.3577	746.323	77.1146	746.323	78.1222
746.805	79.3225	746.805	77.4772	746.805	77.651
747.287	79.279	747.287	77.816	747.287	77.179
747.769	79.2374	747.769	78.1302	747.769	76.6716
748.251	79.2064	748.251	78.4412	748.251	76.1251
748.734	79.1715	748.734	78.7488	748.734	75.5644
749.216	79.1211	749.216	79.0385	749.216	74.9862
749.698	79.0662	749.698	79.3074	749.698	74.3692
750.18	79.0176	750.18	79.5679	750.18	73.6994
750.662	78.963	750.662	79.8177	750.662	72.9815
751.144	78.9001	751.144	80.0549	751.144	72.236
751.626	78.8267	751.626	80.2739	751.626	71.4466
752.108	78.7527	752.108	80.4779	752.108	70.6026
752.591	78.6792	752.591	80.6675	752.591	69.7279
753.073	78.6001	753.073	80.8482	753.073	68.8325
753.555	78.5061	753.555	81.0168	753.555	67.9036
754.037	78.404	754.037	81.1768	754.037	66.9443
754.519	78.3027	754.519	81.3226	754.519	65.9733
755.001	78.202	755.001	81.4429	755.001	64.969
755.483	78.092	755.483	81.543	755.483	63.9144
755.965	77.9526	755.965	81.6243	755.965	62.7998
756.447	77.791	756.447	81.6904	756.447	61.5897
756.93	77.6428	756.93	81.7736	756.93	60.3536
757.412	77.5352	757.412	81.9066	757.412	59.1825
757.894	77.4262	757.894	82.0564	757.894	58.0151
758.376	77.2889	758.376	82.1758	758.376	56.7553
758.858	77.1295	758.858	82.2613	758.858	55.4008
759.34	76.9546	759.34	82.3407	759.34	53.946
759.822	76.7679	759.822	82.4143	759.822	52.3883
760.304	76.5748	760.304	82.4737	760.304	50.7645
760.787	76.3778	760.787	82.5097	760.787	49.1152
761.269	76.1804	761.269	82.5269	761.269	47.4641
761.751	75.9763	761.751	82.5296	761.751	45.8134
762.233	75.7607	762.233	82.5157	762.233	44.173
762.715	75.5327	762.715	82.4822	762.715	42.5682
763.197	75.2861	763.197	82.4195	763.197	41.0094
763.679	75.0288	763.679	82.3165	763.679	39.4864
764.161	74.756	764.161	82.1612	764.161	38.0087
764.644	74.4515	764.644	81.9511	764.644	36.5568
765.126	74.1077	765.126	81.6945	765.126	35.1378
765.608	73.7859	765.608	81.4466	765.608	33.7758
766.09	73.548	766.09	81.2611	766.09	32.4987
766.572	73.3444	766.572	81.1042	766.572	31.2715
767.054	73.0899	767.054	80.8985	767.054	30.0393
767.536	72.788	767.536	80.6178	767.536	28.8156
768.018	72.4566	768.018	80.2655	768.018	27.6598
768.501	72.0821	768.501	79.8548	768.501	26.6229
768.983	71.6751	768.983	79.3836	768.983	25.7163
769.465	71.249	769.465	78.8358	769.465	24.9545
769.947	70.7811	769.947	78.2043	769.947	24.3193
770.429	70.2489	770.429	77.4649	770.429	23.7833
770.911	69.6449	770.911	76.5872	770.911	23.3142
771.393	68.9679	771.393	75.5622	771.393	22.8911
771.875	68.2301	771.875	74.4118	771.875	22.5258
772.357	67.4591	772.357	73.182	772.357	22.2694
772.84	66.7015	772.84	71.9001	772.84	22.1423
773.322	65.9952	773.322	70.6055	773.322	22.1501
773.804	65.3574	773.804	69.3337	773.804	22.2945
774.286	64.8057	774.286	68.0929	774.286	22.5664
774.768	64.3454	774.768	66.879	774.768	22.9879
775.25	63.975	775.25	65.713	775.25	23.5607
775.732	63.6994	775.732	64.6174	775.732	24.2715
776.214	63.5151	776.214	63.6085	776.214	25.1148
776.697	63.4276	776.697	62.7067	776.697	26.1402
777.179	63.4815	777.179	61.9784	777.179	27.4325
777.661	63.7731	777.661	61.5892	777.661	29.2242
778.143	64.3915	778.143	61.7182	778.143	31.8179
778.625	65.3847	778.625	62.5199	778.625	35.3626
779.107	66.6802	779.107	63.9768	779.107	39.7469
779.589	68.0795	779.589	65.8121	779.589	44.6431
780.071	69.3915	780.071	67.6094	780.071	49.6884
780.554	70.4924	780.554	69.0126	780.554	54.4851
781.036	71.3695	781.036	69.9329	781.036	58.8157
781.518	72.0457	781.518	70.4681	781.518	62.5861
782	72.5939	782	70.8042	782	65.8539
782.482	73.0671	782.482	71.1159	782.482	68.7122
782.964	73.4786	782.964	71.5334	782.964	71.2764
783.446	73.8413	783.446	72.1151	783.446	73.6215
783.928	74.1806	783.928	72.8524	783.928	75.7651
784.411	74.5128	784.411	73.6632	784.411	77.7497
784.893	74.8437	784.893	74.4599	784.893	79.5847
785.375	75.1744	785.375	75.2163	785.375	81.2762
785.857	75.4877	785.857	75.9342	785.857	82.8254
786.339	75.7788	786.339	76.6389	786.339	84.2401
786.821	76.0624	786.821	77.3697	786.821	85.5096
787.303	76.3571	787.303	78.1553	787.303	86.6481
787.785	76.6526	787.785	78.9879	787.785	87.6717
788.267	76.9429	788.267	79.834	788.267	88.6032
788.75	77.2418	788.75	80.6542	788.75	89.457
789.232	77.5501	789.232	81.4404	789.232	90.2317
789.714	77.8298	789.714	82.1812	789.714	90.9273
790.196	78.0773	790.196	82.8628	790.196	91.5581
790.678	78.3291	790.678	83.4789	790.678	92.1487
791.16	78.5935	791.16	84.0439	791.16	92.7111
791.642	78.8459	791.642	84.5732	791.642	93.2366
792.124	79.0884	792.124	85.0653	792.124	93.7034
792.607	79.3357	792.607	85.5183	792.607	94.1298
793.089	79.5815	793.089	85.9356	793.089	94.5158
793.571	79.8191	793.571	86.319	793.571	94.8334
794.053	80.0411	794.053	86.6727	794.053	95.0988
794.535	80.2526	794.535	87.0092	794.535	95.3299
795.017	80.4635	795.017	87.3214	795.017	95.5083
795.499	80.6709	795.499	87.615	795.499	95.6583
795.981	80.88	795.981	87.9024	795.981	95.8291
796.464	81.0898	796.464	88.183	796.464	96.0101
796.946	81.2754	796.946	88.4443	796.946	96.1703
797.428	81.4463	797.428	88.6869	797.428	96.3231
797.91	81.6179	797.91	88.9237	797.91	96.4898
798.392	81.7917	798.392	89.1481	798.392	96.661
798.874	81.9677	798.874	89.3553	798.874	96.8012
799.356	82.1301	799.356	89.559	799.356	96.9179
799.838	82.2724	799.838	89.7686	799.838	97.0408
800.32	82.4084	800.32	89.9664	800.32	97.1406
800.803	82.549	800.803	90.1443	800.803	97.2001
801.285	82.6943	801.285	90.3147	801.285	97.2486
801.767	82.8374	801.767	90.4802	801.767	97.3026
802.249	82.9785	802.249	90.6417	802.249	97.3663
802.731	83.1138	802.731	90.7932	802.731	97.4391
803.213	83.2227	803.213	90.9293	803.213	97.5143
803.695	83.3165	803.695	91.0619	803.695	97.6031
804.177	83.4166	804.177	91.1879	804.177	97.7183
804.66	83.5245	804.66	91.3012	804.66	97.8338
805.142	83.6363	805.142	91.4115	805.142	97.9231
805.624	83.739	805.624	91.5215	805.624	98.0086
806.106	83.831	806.106	91.6212	806.106	98.0964
806.588	83.9205	806.588	91.7117	806.588	98.1644
807.07	84.0014	807.07	91.7961	807.07	98.2116
807.552	84.0758	807.552	91.8715	807.552	98.2427
808.034	84.1539	808.034	91.9437	808.034	98.2529
808.517	84.2319	808.517	92.0106	808.517	98.254
808.999	84.3115	808.999	92.0699	808.999	98.2625
809.481	84.3914	809.481	92.1293	809.481	98.2792
809.963	84.4617	809.963	92.1949	809.963	98.3098
810.445	84.5163	810.445	92.255	810.445	98.355
810.927	84.566	810.927	92.3061	810.927	98.4011
811.409	84.6257	811.409	92.3623	811.409	98.4352
811.891	84.6848	811.891	92.4195	811.891	98.4602
812.374	84.7295	812.374	92.4646	812.374	98.4901
812.856	84.7663	812.856	92.5079	812.856	98.5218
813.338	84.8127	813.338	92.5719	813.338	98.5303
813.82	84.8701	813.82	92.6471	813.82	98.5117
814.302	84.9227	814.302	92.7128	814.302	98.4841
814.784	84.9702	814.784	92.7729	814.784	98.4498
815.266	85.0228	815.266	92.8434	815.266	98.3984
815.748	85.0735	815.748	92.9185	815.748	98.3328
816.23	85.1239	816.23	92.9942	816.23	98.2771
816.713	85.1721	816.713	93.0745	816.713	98.2431
817.195	85.2206	817.195	93.1579	817.195	98.2322
817.677	85.2799	817.677	93.2416	817.677	98.2299
818.159	85.3303	818.159	93.3284	818.159	98.2109
818.641	85.3651	818.641	93.4245	818.641	98.2005
819.123	85.4055	819.123	93.5247	819.123	98.2224
819.605	85.4525	819.605	93.613	819.605	98.2382
820.087	85.4962	820.087	93.6873	820.087	98.2132
820.57	85.5468	820.57	93.767	820.57	98.1698
821.052	85.5951	821.052	93.8506	821.052	98.1079
821.534	85.6366	821.534	93.9322	821.534	98.007
822.016	85.6835	822.016	94.0103	822.016	97.8977
822.498	85.7311	822.498	94.0836	822.498	97.8106
822.98	85.7727	822.98	94.1459	822.98	97.7278
823.462	85.81	823.462	94.203	823.462	97.6245
823.944	85.8468	823.944	94.2643	823.944	97.5247
824.427	85.8841	824.427	94.325	824.427	97.4587
824.909	85.9166	824.909	94.382	824.909	97.4203
825.391	85.9375	825.391	94.4502	825.391	97.3711
825.873	85.9574	825.873	94.5222	825.873	97.2913
826.355	85.984	826.355	94.58	826.355	97.1955
826.837	86.0149	826.837	94.628	826.837	97.0946
827.319	86.054	827.319	94.6698	827.319	96.9882
827.801	86.0963	827.801	94.7166	827.801	96.8684
828.283	86.127	828.283	94.7635	828.283	96.7481
828.766	86.1491	828.766	94.807	828.766	96.6354
829.248	86.1652	829.248	94.8471	829.248	96.5044
829.73	86.1849	829.73	94.882	829.73	96.3665
830.212	86.2171	830.212	94.9181	830.212	96.2659
830.694	86.263	830.694	94.9611	830.694	96.1946
831.176	86.3044	831.176	95.0038	831.176	96.1211
831.658	86.3267	831.658	95.0432	831.658	96.0483
832.14	86.3474	832.14	95.0697	832.14	95.9863
832.623	86.3736	832.623	95.0883	832.623	95.9292
833.105	86.4057	833.105	95.1111	833.105	95.8579
833.587	86.441	833.587	95.1231	833.587	95.7609
834.069	86.465	834.069	95.1213	834.069	95.6453
834.551	86.4711	834.551	95.1181	834.551	95.5071
835.033	86.4694	835.033	95.1158	835.033	95.3505
835.515	86.4713	835.515	95.1004	835.515	95.1723
835.997	86.4896	835.997	95.0599	835.997	94.9641
836.48	86.5151	836.48	94.9932	836.48	94.7612
836.962	86.5364	836.962	94.9295	836.962	94.5774
837.444	86.5616	837.444	94.8733	837.444	94.3957
837.926	86.598	837.926	94.7999	837.926	94.2006
838.408	86.6293	838.408	94.6968	838.408	93.9935
838.89	86.6514	838.89	94.5736	838.89	93.8043
839.372	86.6821	839.372	94.4408	839.372	93.6409
839.854	86.728	839.854	94.2914	839.854	93.4841
840.337	86.7782	840.337	94.1223	840.337	93.3233
840.819	86.8291	840.819	93.937	840.819	93.1533
841.301	86.8904	841.301	93.7305	841.301	92.9674
841.783	86.958	841.783	93.4998	841.783	92.7649
842.265	87.0266	842.265	93.2545	842.265	92.5679
842.747	87.0914	842.747	93.0051	842.747	92.387
843.229	87.1598	843.229	92.7572	843.229	92.2083
843.711	87.2298	843.711	92.5074	843.711	92.0386
844.193	87.3042	844.193	92.2628	844.193	91.8992
844.676	87.3829	844.676	92.0286	844.676	91.7964
845.158	87.4705	845.158	91.8165	845.158	91.7029
845.64	87.5731	845.64	91.6388	845.64	91.6114
846.122	87.6811	846.122	91.4915	846.122	91.5386
846.604	87.7897	846.604	91.3546	846.604	91.4707
847.086	87.8972	847.086	91.2173	847.086	91.3747
847.568	87.9925	847.568	91.0823	847.568	91.2448
848.05	88.0815	848.05	90.9695	848.05	91.0916
848.533	88.1869	848.533	90.8831	848.533	90.9138
849.015	88.3064	849.015	90.8002	849.015	90.7164
849.497	88.429	849.497	90.7207	849.497	90.5059
849.979	88.5439	849.979	90.6596	849.979	90.2878
850.461	88.6567	850.461	90.626	850.461	90.0709
850.943	88.775	850.943	90.6029	850.943	89.8608
851.425	88.8981	851.425	90.5861	851.425	89.6494
851.907	89.0112	851.907	90.5762	851.907	89.4321
852.39	89.1218	852.39	90.5729	852.39	89.2285
852.872	89.2318	852.872	90.5618	852.872	89.0355
853.354	89.3419	853.354	90.5407	853.354	88.822
853.836	89.4584	853.836	90.5178	853.836	88.5863
854.318	89.5752	854.318	90.488	854.318	88.322
854.8	89.6939	854.8	90.4543	854.8	88.0297
855.282	89.8157	855.282	90.4278	855.282	87.7215
855.764	89.9395	855.764	90.411	855.764	87.3998
856.246	90.0584	856.246	90.3987	856.246	87.0565
856.729	90.1738	856.729	90.398	856.729	86.6936
857.211	90.2834	857.211	90.4101	857.211	86.3353
857.693	90.3996	857.693	90.4425	857.693	85.9886
858.175	90.5203	858.175	90.5008	858.175	85.6534
858.657	90.6249	858.657	90.5854	858.657	85.303
859.139	90.7175	859.139	90.6924	859.139	84.9331
859.621	90.8209	859.621	90.8295	859.621	84.566
860.103	90.9365	860.103	90.9963	860.103	84.1933
860.586	91.0644	860.586	91.1926	860.586	83.8077
861.068	91.1907	861.068	91.4108	861.068	83.4159
861.55	91.2942	861.55	91.6373	861.55	83.0178
862.032	91.3878	862.032	91.8738	862.032	82.6193
862.514	91.4942	862.514	92.1211	862.514	82.2439
862.996	91.6105	862.996	92.3783	862.996	81.9098
863.478	91.7198	863.478	92.6393	863.478	81.6076
863.96	91.8247	863.96	92.9038	863.96	81.3387
864.443	91.9337	864.443	93.1725	864.443	81.1261
864.925	92.0443	864.925	93.4394	864.925	80.9717
865.407	92.146	865.407	93.6878	865.407	80.8603
865.889	92.2469	865.889	93.935	865.889	80.7625
866.371	92.3471	866.371	94.1861	866.371	80.6704
866.853	92.4513	866.853	94.4219	866.853	80.5927
867.335	92.5602	867.335	94.6322	867.335	80.5029
867.817	92.6673	867.817	94.8318	867.817	80.3776
868.3	92.7694	868.3	95.0248	868.3	80.2119
868.782	92.8714	868.782	95.2024	868.782	79.9971
869.264	92.9713	869.264	95.373	869.264	79.7474
869.746	93.0726	869.746	95.5425	869.746	79.4852
870.228	93.1819	870.228	95.7046	870.228	79.2072
870.71	93.2734	870.71	95.8522	870.71	78.9026
871.192	93.3545	871.192	95.9914	871.192	78.5929
871.674	93.4509	871.674	96.1242	871.674	78.3242
872.156	93.5534	872.156	96.2503	872.156	78.1205
872.639	93.6435	872.639	96.3659	872.639	77.9943
873.121	93.733	873.121	96.4714	873.121	77.9609
873.603	93.834	873.603	96.5612	873.603	78.0076
874.085	93.9482	874.085	96.648	874.085	78.1125
874.567	94.057	874.567	96.7378	874.567	78.2893
875.049	94.1492	875.049	96.8128	875.049	78.5417
875.531	94.2382	875.531	96.8701	875.531	78.8188
876.013	94.3438	876.013	96.9276	876.013	79.1019
876.496	94.4566	876.496	96.9947	876.496	79.415
876.978	94.5634	876.978	97.0618	876.978	79.7493
877.46	94.6731	877.46	97.1219	877.46	80.0809
877.942	94.7783	877.942	97.1764	877.942	80.4023
878.424	94.8833	878.424	97.2282	878.424	80.7223
878.906	94.9955	878.906	97.2734	878.906	81.043
879.388	95.113	879.388	97.3124	879.388	81.3793
879.87	95.2315	879.87	97.3547	879.87	81.7309
880.353	95.3551	880.353	97.4003	880.353	82.0858
880.835	95.4748	880.835	97.4416	880.835	82.4528
881.317	95.5852	881.317	97.4801	881.317	82.8258
881.799	95.6888	881.799	97.5175	881.799	83.1857
882.281	95.785	882.281	97.5521	882.281	83.5397
882.763	95.8791	882.763	97.5827	882.763	83.8945
883.245	95.9845	883.245	97.6218	883.245	84.2517
883.727	96.0992	883.727	97.6636	883.727	84.619
884.21	96.2034	884.21	97.6972	884.21	84.9974
884.692	96.2988	884.692	97.7321	884.692	85.387
885.174	96.3966	885.174	97.7639	885.174	85.7762
885.656	96.4998	885.656	97.7829	885.656	86.1814
886.138	96.5975	886.138	97.7987	886.138	86.6243
886.62	96.6853	886.62	97.8243	886.62	87.111
887.102	96.7732	887.102	97.846	887.102	87.641
887.584	96.8693	887.584	97.8682	887.584	88.1929
888.066	96.9645	888.066	97.9028	888.066	88.7538
888.549	97.0526	888.549	97.9399	888.549	89.3201
889.031	97.1301	889.031	97.9639	889.031	89.8819
889.513	97.2015	889.513	97.9673	889.513	90.435
889.995	97.2756	889.995	97.9673	889.995	90.9635
890.477	97.3565	890.477	97.9673	890.477	91.4602
890.959	97.4375	890.959	97.9673	890.959	91.9372
891.441	97.5172	891.441	97.9673	891.441	92.3832
891.923	97.6007	891.923	97.9673	891.923	92.8021
892.406	97.6815	892.406	97.9673	892.406	93.2139
892.888	97.7559	892.888	97.9673	892.888	93.6204
893.37	97.8135	893.37	97.9673	893.37	94.0054
893.852	97.8586	893.852	97.9673	893.852	94.3764
894.334	97.9108	894.334	97.9673	894.334	94.7462
894.816	97.9753	894.816	97.9673	894.816	95.112
895.298	98.0355	895.298	97.9673	895.298	95.4666
895.78	98.0843	895.78	97.9673	895.78	95.8129
896.263	98.125	896.263	97.9673	896.263	96.1412
896.745	98.163	896.745	97.9673	896.745	96.4183
897.227	98.2059	897.227	97.9673	897.227	96.6472
897.709	98.2573	897.709	97.9673	897.709	96.856
898.191	98.3081	898.191	97.9673	898.191	97.0543
898.673	98.3513	898.673	97.9673	898.673	97.2295
899.155	98.3942	899.155	97.9673	899.155	97.3828
899.637	98.4348	899.637	97.9673	899.637	97.535
900.119	98.475	900.119	97.9673	900.119	97.6968
900.602	98.5221	900.602	97.9673	900.602	97.8637
901.084	98.5648	901.084	97.9673	901.084	98.0431
901.566	98.6037	901.566	97.9673	901.566	98.2158
902.048	98.6536	902.048	97.9673	902.048	98.3663
902.53	98.7043	902.53	97.9673	902.53	98.519
903.012	98.7436	903.012	97.9673	903.012	98.6762
903.494	98.7843	903.494	97.9673	903.494	98.8129
903.976	98.8315	903.976	97.9673	903.976	98.9261
904.459	98.8677	904.459	97.9673	904.459	99.0164
904.941	98.8918	904.941	97.9673	904.941	99.0783
905.423	98.9268	905.423	97.9673	905.423	99.1268
905.905	98.9752	905.905	97.9673	905.905	99.1676
906.387	99.0172	906.387	97.9673	906.387	99.2127
906.869	99.0448	906.869	97.9673	906.869	99.265
907.351	99.0676	907.351	97.9673	907.351	99.3219
907.833	99.0948	907.833	97.9673	907.833	99.3842
908.316	99.1205	908.316	97.9673	908.316	99.4491
908.798	99.1448	908.798	97.9673	908.798	99.538
909.28	99.1752	909.28	97.9524	909.28	99.6528
909.762	99.2057	909.762	97.9072	909.762	99.7541
910.244	99.2318	910.244	97.8638	910.244	99.8121
910.726	99.2513	910.726	97.8304	910.726	99.8503
911.208	99.2594	911.208	97.7942	911.208	99.8886
911.69	99.2704	911.69	97.7409	911.69	99.9151
912.173	99.2906	912.173	97.683	912.173	99.9292
912.655	99.3095	912.655	97.6386	912.655	99.923
913.137	99.3254	913.137	97.5907	913.137	99.8932
913.619	99.3464	913.619	97.535	913.619	99.8676
914.101	99.3719	914.101	97.4851	914.101	99.8751
914.583	99.3877	914.583	97.4275	914.583	99.9038
915.065	99.3986	915.065	97.3612	915.065	99.9349
915.547	99.4162	915.547	97.303	915.547	99.9759
916.029	99.4339	916.029	97.245	916.029	100
916.512	99.4468	916.512	97.1736	916.512	100
916.994	99.4591	916.994	97.1026	916.994	100
917.476	99.4708	917.476	97.0302	917.476	100
917.958	99.4856	917.958	96.9538	917.958	100
918.44	99.5057	918.44	96.8761	918.44	100
918.922	99.5267	918.922	96.7999	918.922	100
919.404	99.5439	919.404	96.7293	919.404	100
919.886	99.5602	919.886	96.6584	919.886	100
920.369	99.5763	920.369	96.589	920.369	99.9562
920.851	99.5905	920.851	96.529	920.851	99.9291
921.333	99.591	921.333	96.4667	921.333	99.9226
921.815	99.5796	921.815	96.4	921.815	99.9261
922.297	99.5821	922.297	96.3473	922.297	99.9392
922.779	99.5962	922.779	96.3089	922.779	99.9647
923.261	99.6116	923.261	96.2741	923.261	99.9928
923.743	99.6297	923.743	96.2396	923.743	100
924.226	99.647	924.226	96.206	924.226	100
924.708	99.6625	924.708	96.1725	924.708	100
925.19	99.6721	925.19	96.1483	925.19	100
925.672	99.6726	925.672	96.127	925.672	99.9942
926.154	99.6824	926.154	96.0996	926.154	99.9489
926.636	99.7015	926.636	96.0687	926.636	99.9035
927.118	99.7197	927.118	96.039	927.118	99.8662
927.6	99.7341	927.6	96.0156	927.6	99.8332
928.082	99.7465	928.082	96.0048	928.082	99.8073
928.565	99.7634	928.565	95.9897	928.565	99.7964
929.047	99.7901	929.047	95.9611	929.047	99.8031
929.529	99.8209	929.529	95.9347	929.529	99.8254
930.011	99.842	930.011	95.9048	930.011	99.861
930.493	99.8585	930.493	95.8749	930.493	99.8952
930.975	99.8783	930.975	95.8511	930.975	99.9189
931.457	99.9023	931.457	95.8274	931.457	99.9118
931.939	99.9242	931.939	95.7907	931.939	99.8795
932.422	99.9417	932.422	95.7424	932.422	99.836
932.904	99.955	932.904	95.6978	932.904	99.7932
933.386	99.966	933.386	95.6739	933.386	99.766
933.868	99.9779	933.868	95.6565	933.868	99.7402
934.35	99.9931	934.35	95.6306	934.35	99.6969
934.832	100	934.832	95.5978	934.832	99.6488
935.314	100	935.314	95.5641	935.314	99.6227
935.796	100	935.796	95.5324	935.796	99.6205
936.279	100	936.279	95.5031	936.279	99.6297
936.761	100	936.761	95.474	936.761	99.638
937.243	100	937.243	95.44	937.243	99.6405
937.725	100	937.725	95.4029	937.725	99.6328
938.207	100	938.207	95.3491	938.207	99.6205
938.689	100	938.689	95.2889	938.689	99.6063
939.171	100	939.171	95.229	939.171	99.5781
939.653	100	939.653	95.163	939.653	99.5222
940.136	100	940.136	95.0942	940.136	99.4454
940.618	100	940.618	95.0278	940.618	99.3646
941.1	100	941.1	94.9564	941.1	99.2934
941.582	100	941.582	94.8776	941.582	99.2281
942.064	100	942.064	94.7974	942.064	99.1648
942.546	100	942.546	94.7171	942.546	99.111
943.028	100	943.028	94.6262	943.028	99.0722
943.51	100	943.51	94.5198	943.51	99.0506
943.992	100	943.992	94.41	943.992	99.0342
944.475	100	944.475	94.3014	944.475	99.0164
944.957	100	944.957	94.2009	944.957	98.9907
945.439	100	945.439	94.102	945.439	98.9427
945.921	100	945.921	93.9935	945.921	98.8669
946.403	100	946.403	93.8742	946.403	98.7762
946.885	100	946.885	93.7668	946.885	98.6772
947.367	100	947.367	93.6697	947.367	98.5667
947.849	100	947.849	93.5661	947.849	98.4414
948.332	100	948.332	93.461	948.332	98.3193
948.814	100	948.814	93.3624	948.814	98.2213
949.296	100	949.296	93.2651	949.296	98.15
949.778	100	949.778	93.1671	949.778	98.0913
950.26	100	950.26	93.0739	950.26	98.0369
950.742	100	950.742	92.985	950.742	97.9938
951.224	100	951.224	92.9009	951.224	97.9604
951.706	100	951.706	92.8141	951.706	97.9177
952.189	100	952.189	92.7285	952.189	97.8569
952.671	100	952.671	92.6467	952.671	97.7911
953.153	100	953.153	92.5679	953.153	97.716
953.635	100	953.635	92.4912	953.635	97.6258
954.117	100	954.117	92.4209	954.117	97.5184
954.599	100	954.599	92.363	954.599	97.4133
955.081	100	955.081	92.3078	955.081	97.3244
955.563	100	955.563	92.243	955.563	97.2447
956.045	100	956.045	92.1839	956.045	97.1599
956.528	100	956.528	92.1359	956.528	97.0744
957.01	100	957.01	92.0929	957.01	97.0059
957.492	100	957.492	92.052	957.492	96.9389
957.974	100	957.974	92.0065	957.974	96.8559
958.456	100	958.456	91.9569	958.456	96.7677
958.938	100	958.938	91.9018	958.938	96.6865
959.42	100	959.42	91.8429	959.42	96.6062
959.902	100	959.902	91.7779	959.902	96.5214
960.385	100	960.385	91.7083	960.385	96.4149
960.867	100	960.867	91.6339	960.867	96.2826
961.349	100	961.349	91.5645	961.349	96.1411
961.831	99.9889	961.831	91.5001	961.831	96.0089
962.313	99.9645	962.313	91.4326	962.313	95.882
962.795	99.9385	962.795	91.3548	962.795	95.7575
963.277	99.9092	963.277	91.2662	963.277	95.6445
963.759	99.8797	963.759	91.1792	963.759	95.5511
964.242	99.8435	964.242	91.0931	964.242	95.4649
964.724	99.8197	964.724	90.9975	964.724	95.3609
965.206	99.808	965.206	90.8974	965.206	95.2447
965.688	99.7875	965.688	90.8011	965.688	95.1289
966.17	99.7556	966.17	90.6985	966.17	95.017
966.652	99.7217	966.652	90.5865	966.652	94.8984
967.134	99.6931	967.134	90.469	967.134	94.7542
967.616	99.6724	967.616	90.3474	967.616	94.5831
968.099	99.6487	968.099	90.2172	968.099	94.4038
968.581	99.6265	968.581	90.0845	968.581	94.2251
969.063	99.6063	969.063	89.9495	969.063	94.0553
969.545	99.5781	969.545	89.8037	969.545	93.8954
970.027	99.54	970.027	89.6493	970.027	93.7419
970.509	99.5099	970.509	89.486	970.509	93.587
970.991	99.4823	970.991	89.3161	970.991	93.4367
971.473	99.4337	971.473	89.1454	971.473	93.2951
971.955	99.3796	971.955	88.973	971.955	93.1492
972.438	99.3394	972.438	88.7943	972.438	92.991
972.92	99.2949	972.92	88.6103	972.92	92.8132
973.402	99.233	973.402	88.4251	973.402	92.6143
973.884	99.1674	973.884	88.2413	973.884	92.4141
974.366	99.1074	974.366	88.0475	974.366	92.2186
974.848	99.0563	974.848	87.8418	974.848	92.012
975.33	99	975.33	87.6304	975.33	91.7937
975.812	98.9288	975.812	87.4132	975.812	91.5631
976.295	98.8447	976.295	87.1901	976.295	91.3302
976.777	98.7681	976.777	86.9666	976.777	91.1159
977.259	98.7026	977.259	86.7423	977.259	90.9232
977.741	98.6285	977.741	86.5075	977.741	90.7322
978.223	98.545	978.223	86.2529	978.223	90.5329
978.705	98.4723	978.705	85.9893	978.705	90.3161
979.187	98.4074	979.187	85.7336	979.187	90.0955
979.669	98.3316	979.669	85.4792	979.669	89.8905
980.152	98.2469	980.152	85.221	980.152	89.6843
980.634	98.1555	980.634	84.9554	980.634	89.4556
981.116	98.0701	981.116	84.6833	981.116	89.2003
981.598	97.9924	981.598	84.4014	981.598	88.9322
982.08	97.9149	982.08	84.1023	982.08	88.682
982.562	97.834	982.562	83.796	982.562	88.4598
983.044	97.7468	983.044	83.4993	983.044	88.2272
983.526	97.65	983.526	83.2151	983.526	87.9757
984.009	97.5569	984.009	82.9338	984.009	87.7387
984.491	97.4767	984.491	82.649	984.491	87.536
984.973	97.3874	984.973	82.3564	984.973	87.3457
985.455	97.2807	985.455	82.0601	985.455	87.1664
985.937	97.175	985.937	81.7715	985.937	87.009
986.419	97.0758	986.419	81.4863	986.419	86.8385
986.901	96.9741	986.901	81.1913	986.901	86.6334
987.383	96.8602	987.383	80.8943	987.383	86.4167
987.865	96.7331	987.865	80.6019	987.865	86.195
988.348	96.6151	988.348	80.3072	988.348	85.9699
988.83	96.5102	988.83	80.0073	988.83	85.7498
989.312	96.401	989.312	79.7175	989.312	85.5225
989.794	96.2842	989.794	79.4432	989.794	85.3054
990.276	96.172	990.276	79.1736	990.276	85.1146
990.758	96.0733	990.758	78.9178	990.758	84.9547
991.24	95.9897	991.24	78.6799	991.24	84.8315
991.722	95.9104	991.722	78.4462	991.722	84.7281
992.205	95.8278	992.205	78.2071	992.205	84.6143
992.687	95.7435	992.687	77.9658	992.687	84.4899
993.169	95.6484	993.169	77.7335	993.169	84.3612
993.651	95.5337	993.651	77.5073	993.651	84.2188
994.133	95.4058	994.133	77.2769	994.133	84.0578
994.615	95.2705	994.615	77.0515	994.615	83.8807
995.097	95.1334	995.097	76.8351	995.097	83.687
995.579	94.9953	995.579	76.6167	995.579	83.4717
996.062	94.8453	996.062	76.394	996.062	83.2327
996.544	94.6923	996.544	76.1726	996.544	82.9854
997.026	94.5489	997.026	75.959	997.026	82.7504
997.508	94.403	997.508	75.7576	997.508	82.5256
997.99	94.2441	997.99	75.5619	997.99	82.3065
998.472	94.0698	998.472	75.3634	998.472	82.0786
998.954	93.867	998.954	75.1668	998.954	81.8461
999.436	93.6601	999.436	74.9846	999.436	81.6161
999.918	93.4695	999.918	74.815	999.918	81.3884
1000.4	93.2814	1000.4	74.6399	1000.4	81.1503
1000.88	93.1052	1000.88	74.4677	1000.88	80.8867
1001.36	92.9366	1001.36	74.3201	1001.36	80.6017
1001.85	92.7537	1001.85	74.1895	1001.85	80.3009
1002.33	92.571	1002.33	74.0616	1002.33	79.9965
1002.81	92.3991	1002.81	73.9447	1002.81	79.6826
1003.29	92.2163	1003.29	73.8405	1003.29	79.3479
1003.78	92.0271	1003.78	73.7428	1003.78	79.0007
1004.26	91.8471	1004.26	73.6631	1004.26	78.6484
1004.74	91.6755	1004.74	73.6005	1004.74	78.2903
1005.22	91.5097	1005.22	73.5421	1005.22	77.9336
1005.7	91.3353	1005.7	73.4906	1005.7	77.5773
1006.19	91.1553	1006.19	73.4547	1006.19	77.2036
1006.67	90.985	1006.67	73.4267	1006.67	76.7978
1007.15	90.8171	1007.15	73.4192	1007.15	76.3756
1007.63	90.6387	1007.63	73.4359	1007.63	75.935
1008.11	90.45	1008.11	73.4613	1008.11	75.4301
1008.6	90.2653	1008.6	73.5066	1008.6	74.8266
1009.08	90.1072	1009.08	73.5692	1009.08	74.1465
1009.56	89.9635	1009.56	73.633	1009.56	73.416
1010.04	89.814	1010.04	73.7137	1010.04	72.6485
1010.53	89.6764	1010.53	73.8173	1010.53	71.8903
1011.01	89.5532	1011.01	73.9285	1011.01	71.2176
1011.49	89.435	1011.49	74.0578	1011.49	70.6858
1011.97	89.3315	1011.97	74.2065	1011.97	70.3328
1012.45	89.2433	1012.45	74.3599	1012.45	70.1851
1012.94	89.1536	1012.94	74.5179	1012.94	70.2077
1013.42	89.0851	1013.42	74.6963	1013.42	70.3211
1013.9	89.0471	1013.9	74.9025	1013.9	70.4305
1014.38	89.0143	1014.38	75.1238	1014.38	70.4764
1014.86	88.9782	1014.86	75.3473	1014.86	70.4401
1015.35	88.9485	1015.35	75.5718	1015.35	70.3084
1015.83	88.9321	1015.83	75.809	1015.83	70.0955
1016.31	88.9333	1016.31	76.0624	1016.31	69.8318
1016.79	88.9483	1016.79	76.3127	1016.79	69.5473
1017.27	88.964	1017.27	76.5554	1017.27	69.302
1017.76	88.9933	1017.76	76.8065	1017.76	69.1713
1018.24	89.0384	1018.24	77.0683	1018.24	69.2475
1018.72	89.0912	1018.72	77.3488	1018.72	69.6219
1019.2	89.1493	1019.2	77.6337	1019.2	70.3018
1019.69	89.2169	1019.69	77.9162	1019.69	71.1896
1020.17	89.2872	1020.17	78.2034	1020.17	72.1127
1020.65	89.3608	1020.65	78.4859	1020.65	72.9349
1021.13	89.4375	1021.13	78.7616	1021.13	73.6009
1021.61	89.5211	1021.61	79.04	1021.61	74.1183
1022.1	89.6118	1022.1	79.3196	1022.1	74.5389
1022.58	89.7034	1022.58	79.5984	1022.58	74.8939
1023.06	89.7941	1023.06	79.8807	1023.06	75.1936
1023.54	89.8828	1023.54	80.1632	1023.54	75.4303
1024.02	89.9727	1024.02	80.4506	1024.02	75.5938
1024.51	90.065	1024.51	80.7334	1024.51	75.6843
1024.99	90.152	1024.99	81.0022	1024.99	75.7112
1025.47	90.2235	1025.47	81.2721	1025.47	75.6927
1025.95	90.2915	1025.95	81.5557	1025.95	75.6467
1026.44	90.3471	1026.44	81.8291	1026.44	75.5672
1026.92	90.4014	1026.92	82.0937	1026.92	75.4201
1027.4	90.4635	1027.4	82.3621	1027.4	75.1985
1027.88	90.5181	1027.88	82.619	1027.88	74.9401
1028.36	90.5505	1028.36	82.8609	1028.36	74.6773
1028.85	90.5671	1028.85	83.0994	1028.85	74.3865
1029.33	90.584	1029.33	83.343	1029.33	74.0307
1029.81	90.6057	1029.81	83.5837	1029.81	73.624
1030.29	90.625	1030.29	83.8182	1030.29	73.1751
1030.77	90.6291	1030.77	84.0484	1030.77	72.6838
1031.26	90.6268	1031.26	84.2643	1031.26	72.1497
1031.74	90.6195	1031.74	84.4586	1031.74	71.5766
1032.22	90.61	1032.22	84.6467	1032.22	70.9765
1032.7	90.5931	1032.7	84.8376	1032.7	70.3352
1033.18	90.5786	1033.18	85.0247	1033.18	69.636
1033.67	90.5669	1033.67	85.1945	1033.67	68.9057
1034.15	90.5389	1034.15	85.3511	1034.15	68.1502
1034.63	90.4893	1034.63	85.4969	1034.63	67.3438
1035.11	90.4409	1035.11	85.6288	1035.11	66.4753
1035.6	90.4026	1035.6	85.7599	1035.6	65.5571
1036.08	90.3633	1036.08	85.8931	1036.08	64.604
1036.56	90.3157	1036.56	86.0133	1036.56	63.6095
1037.04	90.2553	1037.04	86.1142	1037.04	62.5743
1037.52	90.1938	1037.52	86.2074	1037.52	61.4944
1038.01	90.1375	1038.01	86.2961	1038.01	60.3986
1038.49	90.0717	1038.49	86.3803	1038.49	59.3323
1038.97	89.9877	1038.97	86.4617	1038.97	58.3218
1039.45	89.9089	1039.45	86.5308	1039.45	57.3671
1039.93	89.8376	1039.93	86.5803	1039.93	56.5043
1040.42	89.7535	1040.42	86.6236	1040.42	55.7645
1040.9	89.6602	1040.9	86.6586	1040.9	55.1714
1041.38	89.5821	1041.38	86.6865	1041.38	54.7661
1041.86	89.4872	1041.86	86.7124	1041.86	54.5644
1042.35	89.3667	1042.35	86.7296	1042.35	54.5682
1042.83	89.2553	1042.83	86.7374	1042.83	54.769
1043.31	89.1613	1043.31	86.743	1043.31	55.1715
1043.79	89.0611	1043.79	86.7411	1043.79	55.7482
1044.27	88.9317	1044.27	86.7164	1044.27	56.451
1044.76	88.7905	1044.76	86.694	1044.76	57.2542
1045.24	88.6642	1045.24	86.6748	1045.24	58.1365
1045.72	88.5534	1045.72	86.6276	1045.72	59.074
1046.2	88.4383	1046.2	86.5743	1046.2	60.0397
1046.68	88.3093	1046.68	86.5401	1046.68	61.0364
1047.17	88.1686	1047.17	86.5011	1047.17	62.0444
1047.65	88.0445	1047.65	86.45	1047.65	63.034
1048.13	87.934	1048.13	86.4064	1048.13	64.003
1048.61	87.8117	1048.61	86.3647	1048.61	64.9471
1049.09	87.6705	1049.09	86.3114	1049.09	65.864
1049.58	87.5208	1049.58	86.2558	1049.58	66.7537
1050.06	87.3666	1050.06	86.2054	1050.06	67.6309
1050.54	87.2159	1050.54	86.1578	1050.54	68.4995
1051.02	87.0691	1051.02	86.1122	1051.02	69.3305
1051.51	86.9131	1051.51	86.0608	1051.51	70.1256
1051.99	86.7622	1051.99	86.0001	1051.99	70.8945
1052.47	86.6188	1052.47	85.9297	1052.47	71.6165
1052.95	86.4704	1052.95	85.8527	1052.95	72.2955
1053.43	86.3001	1053.43	85.7784	1053.43	72.9257
1053.92	86.1201	1053.92	85.7093	1053.92	73.4859
1054.4	85.9558	1054.4	85.6347	1054.4	73.9926
1054.88	85.8077	1054.88	85.5517	1054.88	74.4566
1055.36	85.6491	1055.36	85.4615	1055.36	74.8669
1055.84	85.4718	1055.84	85.3628	1055.84	75.2106
1056.33	85.278	1056.33	85.2663	1056.33	75.4959
1056.81	85.0776	1056.81	85.1757	1056.81	75.7359
1057.29	84.8839	1057.29	85.0816	1057.29	75.9232
1057.77	84.6916	1057.77	84.9725	1057.77	76.0573
1058.26	84.4948	1058.26	84.8515	1058.26	76.1443
1058.74	84.2904	1058.74	84.7308	1058.74	76.1829
1059.22	84.0801	1059.22	84.6092	1059.22	76.1831
1059.7	83.8691	1059.7	84.4817	1059.7	76.1513
1060.18	83.6517	1060.18	84.3586	1060.18	76.0858
1060.67	83.4221	1060.67	84.2344	1060.67	75.9902
1061.15	83.2002	1061.15	84.1008	1061.15	75.873
1061.63	82.9897	1061.63	83.9677	1061.63	75.765
1062.11	82.7727	1062.11	83.8426	1062.11	75.6675
1062.59	82.5399	1062.59	83.7126	1062.59	75.552
1063.08	82.2987	1063.08	83.5688	1063.08	75.3991
1063.56	82.0527	1063.56	83.4212	1063.56	75.2264
1064.04	81.8057	1064.04	83.2783	1064.04	75.0499
1064.52	81.5573	1064.52	83.144	1064.52	74.8661
1065	81.3027	1065	83.0148	1065	74.6725
1065.49	81.0498	1065.49	82.8846	1065.49	74.4568
1065.97	80.8072	1065.97	82.7416	1065.97	74.1974
1066.45	80.5455	1066.45	82.5753	1066.45	73.8949
1066.93	80.224	1066.93	82.3709	1066.93	73.5344
1067.42	79.8316	1067.42	82.1065	1067.42	73.0707
1067.9	79.3954	1067.9	81.8079	1067.9	72.5307
1068.38	79.0348	1068.38	81.5846	1068.38	72.0934
1068.86	78.8739	1068.86	81.5611	1068.86	71.9789
1069.34	78.8866	1069.34	81.7319	1069.34	72.1404
1069.83	78.9446	1069.83	81.9486	1069.83	72.362
1070.31	78.97	1070.31	82.1015	1070.31	72.5119
1070.79	78.9555	1070.79	82.1915	1070.79	72.5467
1071.27	78.9187	1071.27	82.2529	1071.27	72.4875
1071.75	78.8648	1071.75	82.3007	1071.75	72.3854
1072.24	78.8031	1072.24	82.3329	1072.24	72.2671
1072.72	78.7561	1072.72	82.3507	1072.72	72.141
1073.2	78.7187	1073.2	82.3562	1073.2	72.0153
1073.68	78.6853	1073.68	82.3616	1073.68	71.8836
1074.17	78.6615	1074.17	82.3687	1074.17	71.745
1074.65	78.6429	1074.65	82.3708	1074.65	71.6018
1075.13	78.6304	1075.13	82.368	1075.13	71.4494
1075.61	78.6391	1075.61	82.3628	1075.61	71.298
1076.09	78.6614	1076.09	82.3547	1076.09	71.1647
1076.58	78.6869	1076.58	82.3341	1076.58	71.0391
1077.06	78.7096	1077.06	82.3012	1077.06	70.9088
1077.54	78.7331	1077.54	82.2701	1077.54	70.7638
1078.02	78.7743	1078.02	82.2457	1078.02	70.6136
1078.5	78.8401	1078.5	82.2212	1078.5	70.4717
1078.99	78.9129	1078.99	82.1891	1078.99	70.3195
1079.47	78.9748	1079.47	82.146	1079.47	70.1554
1079.95	79.0426	1079.95	82.1006	1079.95	70.0012
1080.43	79.1226	1080.43	82.047	1080.43	69.8602
1080.91	79.204	1080.91	81.9715	1080.91	69.7111
1081.4	79.2794	1081.4	81.8867	1081.4	69.5434
1081.88	79.3571	1081.88	81.8088	1081.88	69.374
1082.36	79.4411	1082.36	81.7311	1082.36	69.2357
1082.84	79.5198	1082.84	81.6472	1082.84	69.1204
1083.33	79.6024	1083.33	81.5548	1083.33	68.9979
1083.81	79.7003	1083.81	81.45	1083.81	68.8642
1084.29	79.7979	1084.29	81.3442	1084.29	68.7254
1084.77	79.8851	1084.77	81.2388	1084.77	68.5842
1085.25	79.9578	1085.25	81.1206	1085.25	68.4349
1085.74	80.0153	1085.74	80.9898	1085.74	68.2779
1086.22	80.0641	1086.22	80.848	1086.22	68.1143
1086.7	80.1074	1086.7	80.6999	1086.7	67.932
1087.18	80.1536	1087.18	80.5554	1087.18	67.7404
1087.66	80.2081	1087.66	80.4106	1087.66	67.5651
1088.15	80.2579	1088.15	80.2581	1088.15	67.4065
1088.63	80.2921	1088.63	80.0986	1088.63	67.253
1089.11	80.3132	1089.11	79.9286	1089.11	67.0952
1089.59	80.3214	1089.59	79.748	1089.59	66.9421
1090.08	80.323	1090.08	79.5666	1090.08	66.8035
1090.56	80.3213	1090.56	79.3791	1090.56	66.6588
1091.04	80.3113	1091.04	79.177	1091.04	66.4893
1091.52	80.2934	1091.52	78.9717	1091.52	66.3199
1092	80.2619	1092	78.7664	1092	66.1593
1092.49	80.2229	1092.49	78.5509	1092.49	65.9915
1092.97	80.1838	1092.97	78.3234	1092.97	65.8149
1093.45	80.1472	1093.45	78.0937	1093.45	65.6209
1093.93	80.1202	1093.93	77.8632	1093.93	65.419
1094.41	80.084	1094.41	77.6232	1094.41	65.2349
1094.9	80.0319	1094.9	77.3791	1094.9	65.0674
1095.38	79.9785	1095.38	77.1331	1095.38	64.9088
1095.86	79.9173	1095.86	76.8769	1095.86	64.7545
1096.34	79.8499	1096.34	76.616	1096.34	64.5931
1096.82	79.7981	1096.82	76.3548	1096.82	64.4362
1097.31	79.7556	1097.31	76.0925	1097.31	64.2986
1097.79	79.6999	1097.79	75.8306	1097.79	64.1786
1098.27	79.6365	1098.27	75.5606	1098.27	64.0575
1098.75	79.5813	1098.75	75.2809	1098.75	63.9214
1099.24	79.5247	1099.24	74.9976	1099.24	63.7747
1099.72	79.4641	1099.72	74.7123	1099.72	63.6353
1100.2	79.4046	1100.2	74.4215	1100.2	63.5155
1100.68	79.3436	1100.68	74.1321	1100.68	63.4074
1101.16	79.2927	1101.16	73.8432	1101.16	63.3037
1101.65	79.2567	1101.65	73.5392	1101.65	63.2052
1102.13	79.2269	1102.13	73.2238	1102.13	63.1097
1102.61	79.1986	1102.61	72.9008	1102.61	63.0097
1103.09	79.1715	1103.09	72.5694	1103.09	62.9211
1103.57	79.1465	1103.57	72.2364	1103.57	62.8649
1104.06	79.1249	1104.06	71.9039	1104.06	62.8291
1104.54	79.107	1104.54	71.5643	1104.54	62.7937
1105.02	79.1085	1105.02	71.2053	1105.02	62.7642
1105.5	79.1165	1105.5	70.832	1105.5	62.7377
1105.99	79.1156	1105.99	70.46	1105.99	62.7131
1106.47	79.1178	1106.47	70.0921	1106.47	62.6924
1106.95	79.12	1106.95	69.7203	1106.95	62.6692
1107.43	79.1244	1107.43	69.3357	1107.43	62.6517
1107.91	79.1362	1107.91	68.948	1107.91	62.6555
1108.4	79.1381	1108.4	68.5619	1108.4	62.6746
1108.88	79.1287	1108.88	68.166	1108.88	62.7007
1109.36	79.1241	1109.36	67.7661	1109.36	62.7248
1109.84	79.1311	1109.84	67.3744	1109.84	62.7478
1110.32	79.1473	1110.32	66.9818	1110.32	62.782
1110.81	79.1596	1110.81	66.5831	1110.81	62.8261
1111.29	79.1714	1111.29	66.1929	1111.29	62.8772
1111.77	79.1853	1111.77	65.8161	1111.77	62.9336
1112.25	79.2042	1112.25	65.4459	1112.25	62.9972
1112.73	79.2201	1112.73	65.0887	1112.73	63.0674
1113.22	79.2371	1113.22	64.7476	1113.22	63.1502
1113.7	79.274	1113.7	64.4197	1113.7	63.2268
1114.18	79.3229	1114.18	64.1042	1114.18	63.2783
1114.66	79.3573	1114.66	63.8046	1114.66	63.3253
1115.15	79.3897	1115.15	63.5255	1115.15	63.3852
1115.63	79.4485	1115.63	63.2565	1115.63	63.4573
1116.11	79.5238	1116.11	63.001	1116.11	63.5426
1116.59	79.6153	1116.59	62.7818	1116.59	63.6448
1117.07	79.7252	1117.07	62.5875	1117.07	63.7593
1117.56	79.8436	1117.56	62.3975	1117.56	63.8825
1118.04	79.9671	1118.04	62.2173	1118.04	64.0081
1118.52	80.0987	1118.52	62.0508	1118.52	64.1374
1119	80.2369	1119	61.8969	1119	64.2823
1119.48	80.3868	1119.48	61.7552	1119.48	64.439
1119.97	80.5363	1119.97	61.6285	1119.97	64.5916
1120.45	80.6877	1120.45	61.5257	1120.45	64.7347
1120.93	80.853	1120.93	61.4385	1120.93	64.8687
1121.41	81.0319	1121.41	61.3599	1121.41	65.0037
1121.9	81.2018	1121.9	61.2922	1121.9	65.1474
1122.38	81.3628	1122.38	61.2394	1122.38	65.2953
1122.86	81.5438	1122.86	61.2096	1122.86	65.4457
1123.34	81.7348	1123.34	61.1983	1123.34	65.5991
1123.82	81.9177	1123.82	61.1998	1123.82	65.7578
1124.31	82.0905	1124.31	61.2177	1124.31	65.9305
1124.79	82.2682	1124.79	61.2495	1124.79	66.1074
1125.27	82.4488	1125.27	61.2937	1125.27	66.2842
1125.75	82.633	1125.75	61.3503	1125.75	66.4709
1126.23	82.8135	1126.23	61.4175	1126.23	66.6565
1126.72	82.9898	1126.72	61.5068	1126.72	66.8311
1127.2	83.1684	1127.2	61.6155	1127.2	66.9992
1127.68	83.3454	1127.68	61.7422	1127.68	67.1721
1128.16	83.5242	1128.16	61.8902	1128.16	67.3424
1128.64	83.7098	1128.64	62.059	1128.64	67.4987
1129.13	83.8975	1129.13	62.2492	1129.13	67.6498
1129.61	84.0785	1129.61	62.4626	1129.61	67.8114
1130.09	84.2417	1130.09	62.7013	1130.09	67.9841
1130.57	84.385	1130.57	62.9605	1130.57	68.1496
1131.06	84.5332	1131.06	63.2435	1131.06	68.2977
1131.54	84.6877	1131.54	63.5516	1131.54	68.447
1132.02	84.8427	1132.02	63.888	1132.02	68.6105
1132.5	84.9889	1132.5	64.2514	1132.5	68.7793
1132.98	85.1214	1132.98	64.6398	1132.98	68.9535
1133.47	85.2425	1133.47	65.0531	1133.47	69.1279
1133.95	85.3515	1133.95	65.4901	1133.95	69.2882
1134.43	85.4421	1134.43	65.9417	1134.43	69.4308
1134.91	85.5275	1134.91	66.4041	1134.91	69.5592
1135.39	85.6163	1135.39	66.8798	1135.39	69.6693
1135.88	85.7027	1135.88	67.3653	1135.88	69.7597
1136.36	85.7911	1136.36	67.854	1136.36	69.8404
1136.84	85.8812	1136.84	68.3387	1136.84	69.9251
1137.32	85.9702	1137.32	68.8255	1137.32	70.0172
1137.81	86.0602	1137.81	69.3128	1137.81	70.1182
1138.29	86.1591	1138.29	69.7902	1138.29	70.22
1138.77	86.2523	1138.77	70.2542	1138.77	70.3146
1139.25	86.3411	1139.25	70.7077	1139.25	70.4003
1139.73	86.4443	1139.73	71.1431	1139.73	70.4746
1140.22	86.5657	1140.22	71.5639	1140.22	70.5452
1140.7	86.6901	1140.7	71.9827	1140.7	70.6104
1141.18	86.8231	1141.18	72.3913	1141.18	70.6671
1141.66	86.962	1141.66	72.7751	1141.66	70.7111
1142.14	87.0994	1142.14	73.1356	1142.14	70.7319
1142.63	87.2476	1142.63	73.4796	1142.63	70.7405
1143.11	87.4048	1143.11	73.8066	1143.11	70.7522
1143.59	87.562	1143.59	74.1173	1143.59	70.7548
1144.07	87.7259	1144.07	74.41	1144.07	70.7463
1144.55	87.8949	1144.55	74.6776	1144.55	70.7368
1145.04	88.0549	1145.04	74.9127	1145.04	70.7323
1145.52	88.2104	1145.52	75.1189	1145.52	70.7337
1146	88.3637	1146	75.2993	1146	70.7428
1146.48	88.526	1146.48	75.4374	1146.48	70.7445
1146.97	88.6881	1146.97	75.5322	1146.97	70.7353
1147.45	88.8405	1147.45	75.5992	1147.45	70.7137
1147.93	88.9898	1147.93	75.6334	1147.93	70.6793
1148.41	89.1407	1148.41	75.6328	1148.41	70.6434
1148.89	89.2906	1148.89	75.6165	1148.89	70.5922
1149.38	89.4531	1149.38	75.6002	1149.38	70.5239
1149.86	89.6232	1149.86	75.6052	1149.86	70.4505
1150.34	89.7775	1150.34	75.6704	1150.34	70.3783
1150.82	89.9186	1150.82	75.8303	1150.82	70.3061
1151.3	90.0505	1151.3	76.0986	1151.3	70.2356
1151.79	90.1827	1151.79	76.4726	1151.79	70.16
1152.27	90.3192	1152.27	76.9397	1152.27	70.0806
1152.75	90.4496	1152.75	77.4721	1152.75	70.0015
1153.23	90.5617	1153.23	78.0271	1153.23	69.9176
1153.72	90.662	1153.72	78.5695	1153.72	69.8278
1154.2	90.7546	1154.2	79.0791	1154.2	69.7446
1154.68	90.8366	1154.68	79.5434	1154.68	69.6552
1155.16	90.8927	1155.16	79.9568	1155.16	69.5409
1155.64	90.933	1155.64	80.3212	1155.64	69.4172
1156.13	90.9746	1156.13	80.6375	1156.13	69.289
1156.61	91.0026	1156.61	80.8973	1156.61	69.1432
1157.09	91.0019	1157.09	81.1059	1157.09	68.9774
1157.57	90.9846	1157.57	81.2834	1157.57	68.8067
1158.05	90.9625	1158.05	81.4316	1158.05	68.6363
1158.54	90.9318	1158.54	81.5448	1158.54	68.4776
1159.02	90.8996	1159.02	81.6258	1159.02	68.3159
1159.5	90.853	1159.5	81.6817	1159.5	68.1366
1159.98	90.7879	1159.98	81.7237	1159.98	67.9486
1160.46	90.7108	1160.46	81.7565	1160.46	67.755
1160.95	90.6332	1160.95	81.7805	1160.95	67.5476
1161.43	90.5486	1161.43	81.8024	1161.43	67.3255
1161.91	90.4502	1161.91	81.8338	1161.91	67.0858
1162.39	90.3503	1162.39	81.8852	1162.39	66.8228
1162.88	90.2597	1162.88	81.9608	1162.88	66.5486
1163.36	90.1736	1163.36	82.064	1163.36	66.2677
1163.84	90.0737	1163.84	82.185	1163.84	65.976
1164.32	89.9614	1164.32	82.3234	1164.32	65.6731
1164.8	89.8529	1164.8	82.4811	1164.8	65.3674
1165.29	89.7493	1165.29	82.6466	1165.29	65.0481
1165.77	89.6379	1165.77	82.8153	1165.77	64.7202
1166.25	89.5293	1166.25	82.9901	1166.25	64.4034
1166.73	89.4336	1166.73	83.162	1166.73	64.0949
1167.21	89.3417	1167.21	83.3093	1167.21	63.7719
1167.7	89.2403	1167.7	83.4265	1167.7	63.4383
1168.18	89.1351	1168.18	83.5136	1168.18	63.1058
1168.66	89.0322	1168.66	83.5635	1168.66	62.7749
1169.14	88.9275	1169.14	83.5712	1169.14	62.4542
1169.63	88.8128	1169.63	83.5324	1169.63	62.1491
1170.11	88.684	1170.11	83.4441	1170.11	61.8647
1170.59	88.5476	1170.59	83.3113	1170.59	61.6093
1171.07	88.3987	1171.07	83.1306	1171.07	61.3943
1171.55	88.2396	1171.55	82.8974	1171.55	61.2203
1172.04	88.0812	1172.04	82.6195	1172.04	61.0925
1172.52	87.9218	1172.52	82.3071	1172.52	61.0112
1173	87.7461	1173	81.957	1173	60.9696
1173.48	87.5508	1173.48	81.561	1173.48	60.9661
1173.96	87.3516	1173.96	81.1142	1173.96	61.0014
1174.45	87.1548	1174.45	80.6112	1174.45	61.0641
1174.93	86.9488	1174.93	80.0526	1174.93	61.1508
1175.41	86.7363	1175.41	79.4271	1175.41	61.266
1175.89	86.5259	1175.89	78.7228	1175.89	61.396
1176.37	86.3169	1176.37	77.939	1176.37	61.5297
1176.86	86.1076	1176.86	77.081	1176.86	61.6688
1177.34	85.8932	1177.34	76.1537	1177.34	61.8108
1177.82	85.6803	1177.82	75.159	1177.82	61.9435
1178.3	85.4912	1178.3	74.1041	1178.3	62.0667
1178.79	85.334	1178.79	73.0101	1178.79	62.1669
1179.27	85.1904	1179.27	71.8942	1179.27	62.2344
1179.75	85.051	1179.75	70.757	1179.75	62.2749
1180.23	84.9321	1180.23	69.6079	1180.23	62.285
1180.71	84.8488	1180.71	68.4814	1180.71	62.267
1181.2	84.799	1181.2	67.4228	1181.2	62.225
1181.68	84.7775	1181.68	66.4954	1181.68	62.1518
1182.16	84.7845	1182.16	65.7947	1182.16	62.0467
1182.64	84.8263	1182.64	65.4155	1182.64	61.9149
1183.12	84.9117	1183.12	65.4337	1183.12	61.7555
1183.61	85.0343	1183.61	65.8968	1183.61	61.5653
1184.09	85.1812	1184.09	66.8009	1184.09	61.3453
1184.57	85.3518	1184.57	68.0789	1184.57	61.0949
1185.05	85.555	1185.05	69.6265	1185.05	60.8118
1185.53	85.7903	1185.53	71.3362	1185.53	60.4981
1186.02	86.0407	1186.02	73.1081	1186.02	60.1587
1186.5	86.306	1186.5	74.8652	1186.5	59.7895
1186.98	86.6009	1186.98	76.5485	1186.98	59.3717
1187.46	86.9156	1187.46	78.1135	1187.46	58.9033
1187.95	87.2298	1187.95	79.5452	1187.95	58.3802
1188.43	87.5485	1188.43	80.8573	1188.43	57.7996
1188.91	87.8761	1188.91	82.0621	1188.91	57.1616
1189.39	88.2061	1189.39	83.1702	1189.39	56.4739
1189.87	88.5301	1189.87	84.1936	1189.87	55.7482
1190.36	88.8341	1190.36	85.1327	1190.36	54.9849
1190.84	89.1077	1190.84	85.9878	1190.84	54.1792
1191.32	89.3551	1191.32	86.7665	1191.32	53.3239
1191.8	89.5769	1191.8	87.4686	1191.8	52.4357
1192.28	89.7573	1192.28	88.0939	1192.28	51.5317
1192.77	89.9024	1192.77	88.6622	1192.77	50.6105
1193.25	90.0268	1193.25	89.185	1193.25	49.6788
1193.73	90.1237	1193.73	89.6545	1193.73	48.7392
1194.21	90.1899	1194.21	90.073	1194.21	47.7876
1194.7	90.242	1194.7	90.4492	1194.7	46.8255
1195.18	90.2831	1195.18	90.7841	1195.18	45.8596
1195.66	90.3059	1195.66	91.0822	1195.66	44.884
1196.14	90.3099	1196.14	91.3528	1196.14	43.8875
1196.62	90.3025	1196.62	91.5975	1196.62	42.8766
1197.11	90.2848	1197.11	91.8161	1197.11	41.8559
1197.59	90.2537	1197.59	92.0073	1197.59	40.8308
1198.07	90.2193	1198.07	92.177	1198.07	39.8022
1198.55	90.184	1198.55	92.3315	1198.55	38.7722
1199.03	90.1408	1199.03	92.4643	1199.03	37.7592
1199.52	90.1049	1199.52	92.5772	1199.52	36.7817
1200	90.0829	1200	92.6777	1200	35.8543
1200.48	90.063	1200.48	92.7675	1200.48	34.9816
1200.96	90.0492	1200.96	92.8521	1200.96	34.1497
1201.44	90.0434	1201.44	92.9336	1201.44	33.3622
1201.93	90.0509	1201.93	93.0053	1201.93	32.6232
1202.41	90.0756	1202.41	93.0706	1202.41	31.9357
1202.89	90.1177	1202.89	93.1392	1202.89	31.3151
1203.37	90.1704	1203.37	93.2101	1203.37	30.7673
1203.86	90.2297	1203.86	93.2774	1203.86	30.3006
1204.34	90.2969	1204.34	93.3437	1204.34	29.9335
1204.82	90.3837	1204.82	93.4155	1204.82	29.6834
1205.3	90.4891	1205.3	93.4906	1205.3	29.5529
1205.78	90.5978	1205.78	93.5631	1205.78	29.5559
1206.27	90.7161	1206.27	93.6387	1206.27	29.6927
1206.75	90.8484	1206.75	93.7221	1206.75	29.9614
1207.23	90.9929	1207.23	93.8102	1207.23	30.359
1207.71	91.1479	1207.71	93.8966	1207.71	30.8745
1208.19	91.3039	1208.19	93.9774	1208.19	31.5091
1208.68	91.4453	1208.68	94.0627	1208.68	32.2483
1209.16	91.5916	1209.16	94.1554	1209.16	33.0862
1209.64	91.7525	1209.64	94.2495	1209.64	34.0179
1210.12	91.916	1210.12	94.3423	1210.12	35.0321
1210.61	92.0723	1210.61	94.436	1210.61	36.1213
1211.09	92.2171	1211.09	94.5276	1211.09	37.2959
1211.57	92.3485	1211.57	94.6148	1211.57	38.5588
1212.05	92.4744	1212.05	94.6987	1212.05	39.9056
1212.53	92.5942	1212.53	94.7743	1212.53	41.3287
1213.02	92.7035	1213.02	94.8432	1213.02	42.819
1213.5	92.8106	1213.5	94.9161	1213.5	44.3803
1213.98	92.9091	1213.98	94.9929	1213.98	46.0039
1214.46	93.0031	1214.46	95.0633	1214.46	47.6818
1214.94	93.0922	1214.94	95.1308	1214.94	49.4115
1215.43	93.1687	1215.43	95.195	1215.43	51.217
1215.91	93.2303	1215.91	95.2499	1215.91	53.1179
1216.39	93.2875	1216.39	95.2966	1216.39	55.1273
1216.87	93.3364	1216.87	95.3412	1216.87	57.2305
1217.35	93.3775	1217.35	95.3861	1217.35	59.4096
1217.84	93.4163	1217.84	95.4333	1217.84	61.6461
1218.32	93.4519	1218.32	95.4792	1218.32	63.9216
1218.8	93.4792	1218.8	95.5196	1218.8	66.2032
1219.28	93.499	1219.28	95.5567	1219.28	68.4547
1219.77	93.5104	1219.77	95.5891	1219.77	70.6616
1220.25	93.5148	1220.25	95.6159	1220.25	72.7988
1220.73	93.5196	1220.73	95.6422	1220.73	74.8491
1221.21	93.5184	1221.21	95.6687	1221.21	76.7821
1221.69	93.5122	1221.69	95.6971	1221.69	78.6001
1222.18	93.5021	1222.18	95.734	1222.18	80.2959
1222.66	93.4942	1222.66	95.7671	1222.66	81.8639
1223.14	93.4809	1223.14	95.7864	1223.14	83.3216
1223.62	93.4642	1223.62	95.8054	1223.62	84.6769
1224.1	93.4428	1224.1	95.8348	1224.1	85.9279
1224.59	93.4148	1224.59	95.8551	1224.59	87.068
1225.07	93.3922	1225.07	95.8614	1225.07	88.1007
1225.55	93.3823	1225.55	95.8732	1225.55	89.0433
1226.03	93.3755	1226.03	95.8926	1226.03	89.8964
1226.52	93.3689	1226.52	95.9074	1226.52	90.6456
1227	93.3692	1227	95.9161	1227	91.2964
1227.48	93.3795	1227.48	95.9214	1227.48	91.8676
1227.96	93.3982	1227.96	95.9237	1227.96	92.3799
1228.44	93.4107	1228.44	95.9232	1228.44	92.8371
1228.93	93.424	1228.93	95.9203	1228.93	93.237
1229.41	93.4522	1229.41	95.9219	1229.41	93.5939
1229.89	93.4927	1229.89	95.9224	1229.89	93.9168
1230.37	93.5315	1230.37	95.9183	1230.37	94.2079
1230.85	93.5744	1230.85	95.9053	1230.85	94.4711
1231.34	93.6245	1231.34	95.885	1231.34	94.6993
1231.82	93.6819	1231.82	95.8642	1231.82	94.8855
1232.3	93.7385	1232.3	95.8449	1232.3	95.0386
1232.78	93.7913	1232.78	95.8241	1232.78	95.1627
1233.26	93.843	1233.26	95.7983	1233.26	95.2461
1233.75	93.8916	1233.75	95.7712	1233.75	95.2906
1234.23	93.9451	1234.23	95.7489	1234.23	95.305
1234.71	93.9972	1234.71	95.7298	1234.71	95.2972
1235.19	94.0389	1235.19	95.7071	1235.19	95.2793
1235.68	94.0674	1235.68	95.6874	1235.68	95.2635
1236.16	94.0949	1236.16	95.671	1236.16	95.2465
1236.64	94.1124	1236.64	95.6487	1236.64	95.2265
1237.12	94.1222	1237.12	95.6168	1237.12	95.199
1237.6	94.1356	1237.6	95.5878	1237.6	95.1664
1238.09	94.1403	1238.09	95.5635	1238.09	95.1346
1238.57	94.1337	1238.57	95.535	1238.57	95.0964
1239.05	94.1311	1239.05	95.5023	1239.05	95.0398
1239.53	94.1326	1239.53	95.4753	1239.53	94.959
1240.01	94.1274	1240.01	95.454	1240.01	94.866
1240.5	94.1127	1240.5	95.4263	1240.5	94.7596
1240.98	94.0913	1240.98	95.3872	1240.98	94.6399
1241.46	94.0601	1241.46	95.3495	1241.46	94.5146
1241.94	94.0138	1241.94	95.3193	1241.94	94.3949
1242.43	93.9662	1242.43	95.2836	1242.43	94.2879
1242.91	93.9203	1242.91	95.242	1242.91	94.1909
1243.39	93.8712	1243.39	95.1949	1243.39	94.0981
1243.87	93.8193	1243.87	95.1445	1243.87	94.0142
1244.35	93.7681	1244.35	95.0978	1244.35	93.9425
1244.84	93.704	1244.84	95.0543	1244.84	93.8878
1245.32	93.6271	1245.32	95.0009	1245.32	93.847
1245.8	93.5506	1245.8	94.9445	1245.8	93.8023
1246.28	93.4764	1246.28	94.8932	1246.28	93.751
1246.76	93.3901	1246.76	94.8397	1246.76	93.6994
1247.25	93.2871	1247.25	94.7789	1247.25	93.6533
1247.73	93.1746	1247.73	94.7192	1247.73	93.609
1248.21	93.0525	1248.21	94.6643	1248.21	93.5605
1248.69	92.932	1248.69	94.6023	1248.69	93.5091
1249.17	92.813	1249.17	94.5327	1249.17	93.4732
1249.66	92.6824	1249.66	94.4635	1249.66	93.4498
1250.14	92.5369	1250.14	94.3982	1250.14	93.4383
1250.62	92.391	1250.62	94.3379	1250.62	93.4497
1251.1	92.2433	1251.1	94.2806	1251.1	93.4725
1251.59	92.0875	1251.59	94.2191	1251.59	93.491
1252.07	91.9251	1252.07	94.154	1252.07	93.5137
1252.55	91.7621	1252.55	94.0843	1252.55	93.5505
1253.03	91.6055	1253.03	94.0145	1253.03	93.5809
1253.51	91.4489	1253.51	93.9458	1253.51	93.5897
1254	91.2925	1254	93.876	1254	93.5842
1254.48	91.1433	1254.48	93.8027	1254.48	93.5781
1254.96	90.9964	1254.96	93.727	1254.96	93.5655
1255.44	90.8474	1255.44	93.6475	1255.44	93.5341
1255.92	90.7046	1255.92	93.563	1255.92	93.4886
1256.41	90.5652	1256.41	93.4815	1256.41	93.4501
1256.89	90.4292	1256.89	93.4051	1256.89	93.4236
1257.37	90.2993	1257.37	93.3293	1257.37	93.4019
1257.85	90.1729	1257.85	93.247	1257.85	93.384
1258.34	90.0501	1258.34	93.1578	1258.34	93.3634
1258.82	89.9441	1258.82	93.0654	1258.82	93.332
1259.3	89.8511	1259.3	92.9714	1259.3	93.2928
1259.78	89.761	1259.78	92.8765	1259.78	93.2372
1260.26	89.6817	1260.26	92.7769	1260.26	93.1602
1260.75	89.6082	1260.75	92.6746	1260.75	93.0866
1261.23	89.5324	1261.23	92.5821	1261.23	93.0153
1261.71	89.458	1261.71	92.4857	1261.71	92.93
1262.19	89.3919	1262.19	92.3793	1262.19	92.8243
1262.67	89.3336	1262.67	92.2728	1262.67	92.7089
1263.16	89.2832	1263.16	92.1632	1263.16	92.5909
1263.64	89.2376	1263.64	92.048	1263.64	92.4719
1264.12	89.193	1264.12	91.9287	1264.12	92.353
1264.6	89.1551	1264.6	91.8086	1264.6	92.2501
1265.08	89.1256	1265.08	91.689	1265.08	92.1709
1265.57	89.0925	1265.57	91.5632	1265.57	92.0899
1266.05	89.0537	1266.05	91.425	1266.05	91.9945
1266.53	89.0113	1266.53	91.2829	1266.53	91.8976
1267.01	88.9682	1267.01	91.1462	1267.01	91.7945
1267.5	88.9299	1267.5	91.0076	1267.5	91.6663
1267.98	88.8988	1267.98	90.8585	1267.98	91.5182
1268.46	88.8698	1268.46	90.7085	1268.46	91.3601
1268.94	88.8332	1268.94	90.5545	1268.94	91.1957
1269.42	88.7988	1269.42	90.3889	1269.42	91.0268
1269.91	88.7743	1269.91	90.2176	1269.91	90.8604
1270.39	88.7508	1270.39	90.0468	1270.39	90.6963
1270.87	88.725	1270.87	89.8763	1270.87	90.5337
1271.35	88.7086	1271.35	89.7024	1271.35	90.3725
1271.83	88.6957	1271.83	89.5201	1271.83	90.2158
1272.32	88.6745	1272.32	89.334	1272.32	90.068
1272.8	88.6557	1272.8	89.1561	1272.8	89.9268
1273.28	88.6397	1273.28	88.9791	1273.28	89.7815
1273.76	88.624	1273.76	88.7977	1273.76	89.6266
1274.25	88.6117	1274.25	88.6215	1274.25	89.4624
1274.73	88.6001	1274.73	88.4485	1274.73	89.2805
1275.21	88.5913	1275.21	88.2687	1275.21	89.0834
1275.69	88.5903	1275.69	88.0919	1275.69	88.8843
1276.17	88.5909	1276.17	87.9217	1276.17	88.6792
1276.66	88.5881	1276.66	87.7517	1276.66	88.4636
1277.14	88.5882	1277.14	87.584	1277.14	88.2558
1277.62	88.5869	1277.62	87.4218	1277.62	88.0554
1278.1	88.5796	1278.1	87.2627	1278.1	87.8601
1278.58	88.575	1278.58	87.1049	1278.58	87.6732
1279.07	88.577	1279.07	86.9516	1279.07	87.4981
1279.55	88.5785	1279.55	86.7985	1279.55	87.3331
1280.03	88.5757	1280.03	86.6414	1280.03	87.1686
1280.51	88.5728	1280.51	86.4812	1280.51	86.9941
1280.99	88.5695	1280.99	86.3195	1280.99	86.8059
1281.48	88.5554	1281.48	86.1584	1281.48	86.6197
1281.96	88.5347	1281.96	85.9977	1281.96	86.4358
1282.44	88.5102	1282.44	85.8336	1282.44	86.2453
1282.92	88.4778	1282.92	85.6651	1282.92	86.0561
1283.41	88.4383	1283.41	85.4962	1283.41	85.8697
1283.89	88.3932	1283.89	85.3282	1283.89	85.6849
1284.37	88.3385	1284.37	85.1508	1284.37	85.5095
1284.85	88.2686	1284.85	84.9667	1284.85	85.3484
1285.33	88.1908	1285.33	84.7828	1285.33	85.2048
1285.82	88.1069	1285.82	84.5922	1285.82	85.0738
1286.3	88.008	1286.3	84.3951	1286.3	84.9529
1286.78	87.9005	1286.78	84.1953	1286.78	84.8417
1287.26	87.7919	1287.26	83.9848	1287.26	84.7411
1287.74	87.6708	1287.74	83.7618	1287.74	84.6454
1288.23	87.5433	1288.23	83.5351	1288.23	84.5449
1288.71	87.4189	1288.71	83.3063	1288.71	84.4413
1289.19	87.2857	1289.19	83.0739	1289.19	84.3319
1289.67	87.1358	1289.67	82.8358	1289.67	84.2138
1290.16	86.9754	1290.16	82.5921	1290.16	84.0941
1290.64	86.805	1290.64	82.3424	1290.64	83.9854
1291.12	86.6255	1291.12	82.0849	1291.12	83.8954
1291.6	86.4477	1291.6	81.8197	1291.6	83.8175
1292.08	86.264	1292.08	81.5539	1292.08	83.7485
1292.57	86.0662	1292.57	81.2847	1292.57	83.6908
1293.05	85.8574	1293.05	81.0082	1293.05	83.6377
1293.53	85.6443	1293.53	80.7262	1293.53	83.5876
1294.01	85.4309	1294.01	80.4364	1294.01	83.5375
1294.49	85.2159	1294.49	80.1384	1294.49	83.4844
1294.98	84.9953	1294.98	79.8356	1294.98	83.4275
1295.46	84.7639	1295.46	79.5282	1295.46	83.3599
1295.94	84.5204	1295.94	79.216	1295.94	83.2748
1296.42	84.2745	1296.42	78.9028	1296.42	83.1733
1296.9	84.0306	1296.9	78.5835	1296.9	83.0636
1297.39	83.7875	1297.39	78.2551	1297.39	82.9598
1297.87	83.544	1297.87	77.9216	1297.87	82.8627
1298.35	83.295	1298.35	77.5861	1298.35	82.7526
1298.83	83.0477	1298.83	77.2446	1298.83	82.6342
1299.32	82.8049	1299.32	76.8968	1299.32	82.5292
1299.8	82.5671	1299.8	76.5461	1299.8	82.4328
1300.28	82.3344	1300.28	76.1937	1300.28	82.3282
1300.76	82.1063	1300.76	75.8419	1300.76	82.2146
1301.24	81.8808	1301.24	75.5012	1301.24	82.0932
1301.73	81.6617	1301.73	75.1827	1301.73	81.9618
1302.21	81.4522	1302.21	74.8887	1302.21	81.8213
1302.69	81.2364	1302.69	74.6248	1302.69	81.6704
1303.17	81.0077	1303.17	74.3934	1303.17	81.4999
1303.65	80.7892	1303.65	74.189	1303.65	81.3041
1304.14	80.5931	1304.14	73.9896	1304.14	81.0926
1304.62	80.3959	1304.62	73.7724	1304.62	80.8775
1305.1	80.1853	1305.1	73.5323	1305.1	80.6603
1305.58	79.9663	1305.58	73.2785	1305.58	80.4402
1306.07	79.7423	1306.07	73.0097	1306.07	80.2217
1306.55	79.5133	1306.55	72.7263	1306.55	80.005
1307.03	79.282	1307.03	72.4366	1307.03	79.7845
1307.51	79.0461	1307.51	72.1439	1307.51	79.5607
1307.99	78.8092	1307.99	71.851	1307.99	79.3286
1308.48	78.5691	1308.48	71.5601	1308.48	79.079
1308.96	78.3179	1308.96	71.2797	1308.96	78.8155
1309.44	78.0604	1309.44	71.0097	1309.44	78.5386
1309.92	77.7954	1309.92	70.7516	1309.92	78.2449
1310.4	77.5138	1310.4	70.5102	1310.4	77.9321
1310.89	77.2184	1310.89	70.2881	1310.89	77.601
1311.37	76.9129	1311.37	70.0863	1311.37	77.2562
1311.85	76.6004	1311.85	69.9121	1311.85	76.9014
1312.33	76.3049	1312.33	69.7638	1312.33	76.5375
1312.81	76.0251	1312.81	69.6362	1312.81	76.1899
1313.3	75.7527	1313.3	69.5403	1313.3	75.885
1313.78	75.4826	1313.78	69.4768	1313.78	75.612
1314.26	75.2198	1314.26	69.4398	1314.26	75.3321
1314.74	74.9692	1314.74	69.4213	1314.74	75.0262
1315.23	74.7083	1315.23	69.4119	1315.23	74.7064
1315.71	74.4313	1315.71	69.4217	1315.71	74.3711
1316.19	74.1493	1316.19	69.4613	1316.19	74.0117
1316.67	73.8757	1316.67	69.5267	1316.67	73.6203
1317.15	73.6072	1317.15	69.5927	1317.15	73.2049
1317.64	73.3203	1317.64	69.652	1317.64	72.7754
1318.12	73.0141	1318.12	69.7313	1318.12	72.3265
1318.6	72.7282	1318.6	69.843	1318.6	71.8514
1319.08	72.4583	1319.08	69.9592	1319.08	71.368
1319.56	72.1682	1319.56	70.0617	1319.56	70.8932
1320.05	71.8666	1320.05	70.1688	1320.05	70.4088
1320.53	71.568	1320.53	70.2792	1320.53	69.9032
1321.01	71.2694	1321.01	70.385	1321.01	69.3838
1321.49	70.9618	1321.49	70.4854	1321.49	68.8482
1321.98	70.6397	1321.98	70.5783	1321.98	68.2855
1322.46	70.3133	1322.46	70.6632	1322.46	67.6913
1322.94	69.9798	1322.94	70.7403	1322.94	67.065
1323.42	69.6338	1323.42	70.8098	1323.42	66.4176
1323.9	69.2857	1323.9	70.8667	1323.9	65.7464
1324.39	68.9336	1324.39	70.9087	1324.39	65.0421
1324.87	68.5729	1324.87	70.9407	1324.87	64.308
1325.35	68.2088	1325.35	70.9626	1325.35	63.5556
1325.83	67.8433	1325.83	70.9679	1325.83	62.7887
1326.31	67.469	1326.31	70.958	1326.31	62.0182
1326.8	67.0876	1326.8	70.9377	1326.8	61.2369
1327.28	66.699	1327.28	70.9072	1327.28	60.4467
1327.76	66.3055	1327.76	70.8611	1327.76	59.6768
1328.24	65.9123	1328.24	70.8003	1328.24	58.9476
1328.72	65.5127	1328.72	70.7245	1328.72	58.2677
1329.21	65.1004	1329.21	70.626	1329.21	57.6278
1329.69	64.6848	1329.69	70.5062	1329.69	56.9855
1330.17	64.2729	1330.17	70.3694	1330.17	56.3125
1330.65	63.8485	1330.65	70.2091	1330.65	55.6066
1331.14	63.4071	1331.14	70.0241	1331.14	54.8642
1331.62	62.965	1331.62	69.816	1331.62	54.0906
1332.1	62.5258	1332.1	69.5779	1332.1	53.2901
1332.58	62.0737	1332.58	69.3097	1332.58	52.4729
1333.06	61.599	1333.06	69.0124	1333.06	51.6397
1333.55	61.1029	1333.55	68.6776	1333.55	50.7891
1334.03	60.5986	1334.03	68.2954	1334.03	49.9177
1334.51	60.0898	1334.51	67.8726	1334.51	49.0298
1334.99	59.5696	1334.99	67.4189	1334.99	48.1409
1335.47	59.0266	1335.47	66.9438	1335.47	47.2856
1335.96	58.4759	1335.96	66.4621	1335.96	46.4959
1336.44	57.9604	1336.44	65.9734	1336.44	45.7394
1336.92	57.4559	1336.92	65.4709	1336.92	45.0114
1337.4	56.9184	1337.4	64.9561	1337.4	44.3499
1337.89	56.3748	1337.89	64.427	1337.89	43.7536
1338.37	55.8573	1338.37	63.8869	1338.37	43.1827
1338.85	55.3516	1338.85	63.3514	1338.85	42.6337
1339.33	54.8254	1339.33	62.8131	1339.33	42.155
1339.81	54.2786	1339.81	62.2464	1339.81	41.7581
1340.3	53.7283	1340.3	61.6384	1340.3	41.4002
1340.78	53.1554	1340.78	60.9918	1340.78	41.0646
1341.26	52.5466	1341.26	60.3014	1341.26	40.7421
1341.74	51.9039	1341.74	59.5613	1341.74	40.3781
1342.22	51.2303	1342.22	58.7759	1342.22	39.9419
1342.71	50.5395	1342.71	57.9514	1342.71	39.433
1343.19	49.8388	1343.19	57.0962	1343.19	38.8394
1343.67	49.1206	1343.67	56.2166	1343.67	38.1627
1344.15	48.3818	1344.15	55.3168	1344.15	37.4194
1344.63	47.634	1344.63	54.3971	1344.63	36.6237
1345.12	46.8882	1345.12	53.4614	1345.12	35.7955
1345.6	46.1422	1345.6	52.5178	1345.6	34.9361
1346.08	45.3907	1346.08	51.5629	1346.08	34.0539
1346.56	44.6345	1346.56	50.5878	1346.56	33.1626
1347.05	43.8764	1347.05	49.6125	1347.05	32.2683
1347.53	43.1181	1347.53	48.6456	1347.53	31.3666
1348.01	42.3608	1348.01	47.6721	1348.01	30.466
1348.49	41.6049	1348.49	46.6854	1348.49	29.5719
1348.97	40.853	1348.97	45.6932	1348.97	28.6648
1349.46	40.0903	1349.46	44.6823	1349.46	27.7333
1349.94	39.309	1349.94	43.6494	1349.94	26.7922
1350.42	38.519	1350.42	42.6038	1350.42	25.8558
1350.9	37.7274	1350.9	41.5417	1350.9	24.9227
1351.38	36.9336	1351.38	40.4685	1351.38	23.9909
1351.87	36.1434	1351.87	39.3866	1351.87	23.0578
1352.35	35.35	1352.35	38.2861	1352.35	22.1183
1352.83	34.5366	1352.83	37.1666	1352.83	21.1764
1353.31	33.7062	1353.31	36.0211	1353.31	20.2398
1353.8	32.863	1353.8	34.8371	1353.8	19.3102
1354.28	32.0106	1354.28	33.6303	1354.28	18.3858
1354.76	31.1496	1354.76	32.4069	1354.76	17.4501
1355.24	30.2763	1355.24	31.1583	1355.24	16.5205
1355.72	29.4064	1355.72	29.8959	1355.72	15.6294
1356.21	28.5434	1356.21	28.6372	1356.21	14.7744
1356.69	27.6764	1356.69	27.3941	1356.69	13.9534
1357.17	26.7974	1357.17	26.1479	1357.17	13.1564
1357.65	25.8972	1357.65	24.8669	1357.65	12.3626
1358.13	24.9609	1358.13	23.5326	1358.13	11.5619
1358.62	23.9829	1358.62	22.1629	1358.62	10.7737
1359.1	22.9564	1359.1	20.77	1359.1	10.0095
1359.58	21.8937	1359.58	19.359	1359.58	9.27559
1360.06	20.8479	1360.06	17.9888	1360.06	8.6244
1360.54	19.8319	1360.54	16.7059	1360.54	8.06404
1361.03	18.6558	1361.03	15.3277	1361.03	7.43409
1361.51	17.3535	1361.51	13.878	1361.51	6.77079
1361.99	16.3168	1361.99	12.774	1361.99	6.34328
[truncated: 5,472 more rows]

## Sheet: Fig1c
Powder X-ray diffraction
	experimental		simulated		difference		ABC stacking		AB stacking		bragg positon
2θ	intensity / a.u.	2θ	intensity / a.u.	2θ	intensity / a.u.	2θ	intensity / a.u.	2θ	intensity / a.u.	2θ	intensity / a.u.
1.5	4.10642	1.5	3.84656	1.5	14.2804	1.5	0	1.5	0	5.96767	20
1.51	4.10642	1.51	3.77774	1.51	14.2221	1.51	0	1.51	0	5.98271	20
1.52	4.10642	1.52	3.71351	1.52	14.1678	1.52	0	1.52	0	6.21528	20
1.53	4.10642	1.53	3.65366	1.53	14.1171	1.53	0	1.53	0	6.23094	20
1.54	3.87507	1.54	3.59799	1.54	14.27	1.54	0	1.54	0	8.65237	20
1.55	3.93291	1.55	3.5463	1.55	14.1762	1.55	0	1.55	0	8.67409	20
1.56	3.81724	1.56	3.49842	1.56	14.2357	1.56	0	1.56	0	10.2536	20
1.57	3.81724	1.57	3.45415	1.57	14.1982	1.57	0	1.57	0	10.2793	20
1.58	3.64372	1.58	3.41333	1.58	14.3137	1.58	0	1.58	0	10.6887	20
1.59	3.70156	1.59	3.37578	1.59	14.2319	1.59	0	1.59	0	10.6887	20
1.6	3.7594	1.6	3.34135	1.6	14.1527	1.6	0	1.6	0	10.7155	20
1.61	3.87507	1.61	3.30988	1.61	14.0261	1.61	0	1.61	0	10.7155	20
1.62	3.93291	1.62	3.28122	1.62	13.9518	1.62	0	1.62	0	10.8299	20
1.63	4.10642	1.63	3.25523	1.63	13.7798	1.63	0	1.63	0	10.857	20
1.64	3.93291	1.64	3.23177	1.64	13.91	1.64	0	1.64	0	12.0245	20
1.65	3.7594	1.65	3.2107	1.65	14.0421	1.65	0	1.65	0	12.0546	20
1.66	3.64372	1.66	3.1919	1.66	14.1262	1.66	0	1.66	0	12.5205	20
1.67	3.41238	1.67	3.17525	1.67	14.3121	1.67	0	1.67	0	12.5518	20
1.68	3.52805	1.68	3.16062	1.68	14.1997	1.68	0	1.68	0	13.5688	20
1.69	3.7594	1.69	3.1479	1.69	13.989	1.69	0	1.69	0	13.5688	20
1.7	3.81724	1.7	3.13699	1.7	13.9298	1.7	0	1.7	0	13.6028	20
1.71	3.99075	1.71	3.12777	1.71	13.772	1.71	0	1.71	0	13.6028	20
1.72	4.04858	1.72	3.12016	1.72	13.7155	1.72	0	1.72	0	13.9017	20
1.73	3.99075	1.73	3.11405	1.73	13.7603	1.73	0	1.73	0	13.9017	20
1.74	3.93291	1.74	3.10934	1.74	13.8064	1.74	0	1.74	0	13.9365	20
1.75	3.70156	1.75	3.10596	1.75	14.0035	1.75	0	1.75	0	13.9365	20
1.76	3.35454	1.76	3.10382	1.76	14.3017	1.76	0	1.76	0	14.4375	20
1.77	3.47021	1.77	3.10283	1.77	14.2008	1.77	0	1.77	0	14.4737	20
1.78	3.70156	1.78	3.10292	1.78	14.0009	1.78	0	1.78	0	15.2598	20
1.79	3.99075	1.79	3.10402	1.79	13.7518	1.79	0	1.79	0	15.298	20
1.8	4.16426	1.8	3.10605	1.8	13.6036	1.8	0	1.8	0	15.7502	20
1.81	4.22209	1.81	3.10894	1.81	13.556	1.81	0	1.81	0	15.7502	20
1.82	4.16426	1.82	3.11264	1.82	13.6091	1.82	0	1.82	0	15.7896	20
1.83	3.87507	1.83	3.11708	1.83	13.8629	1.83	0	1.83	0	15.7896	20
1.84	3.70156	1.84	3.1222	1.84	14.0172	1.84	0	1.84	0	16.228	20
1.85	3.47021	1.85	3.12795	1.85	14.2221	1.85	0	1.85	0	16.228	20
1.86	3.23887	1.86	3.13427	1.86	14.4275	1.86	0	1.86	0	16.2687	20
1.87	3.52805	1.87	3.14111	1.87	14.1832	1.87	0	1.87	0	16.2687	20
1.88	3.70156	1.88	3.14843	1.88	14.0394	1.88	0	1.88	0	16.5083	20
1.89	3.87507	1.89	3.15618	1.89	13.896	1.89	0	1.89	0	16.5083	20
1.9	4.16426	1.9	3.16431	1.9	13.6529	1.9	0	1.9	0	16.5496	20
1.91	4.16426	1.91	3.17279	1.91	13.6601	1.91	0	1.91	0	16.5496	20
1.92	3.87507	1.92	3.18157	1.92	13.9175	1.92	0	1.92	0	16.6006	20
1.93	3.70156	1.93	3.19062	1.93	14.0752	1.93	0	1.93	0	16.6006	20
1.94	3.7594	1.94	3.19991	1.94	14.033	1.94	0	1.94	0	16.6422	20
1.95	3.70156	1.95	3.2094	1.95	14.091	1.95	0	1.95	0	16.6422	20
1.96	3.87507	1.96	3.21906	1.96	13.9492	1.96	0	1.96	0	17.4085	20
1.97	4.04858	1.97	3.22886	1.97	13.8075	1.97	0	1.97	0	17.4521	20
1.98	3.7594	1.98	3.23877	1.98	14.0659	1.98	0	1.98	0	18.0968	20
1.99	3.52805	1.99	3.24877	1.99	14.2744	1.99	0	1.99	0	18.0968	20
2	3.2967	2	3.25884	2	14.4829	2	0	2	0	18.1421	20
2.01	3.00752	2.01	3.26895	2.01	14.7415	2.01	0	2.01	0	18.1421	20
2.02	2.77617	2.02	3.27908	2.02	14.95	2.02	0	2.02	0	18.5153	20
2.03	2.89184	2.03	3.2892	2.03	14.8586	2.03	0	2.03	0	18.5153	20
2.04	2.94968	2.04	3.29931	2.04	14.8172	2.04	0	2.04	0	18.5617	20
2.05	3.06536	2.05	3.30939	2.05	14.7257	2.05	0	2.05	0	18.5617	20
2.06	3.70156	2.06	3.31941	2.06	14.1842	2.06	0	2.06	0	18.7621	20
2.07	3.99075	2.07	3.32937	2.07	13.9426	2.07	0	2.07	0	18.8091	20
2.08	3.7594	2.08	3.33924	2.08	14.151	2.08	0	2.08	0	18.8436	20
2.09	3.64372	2.09	3.34903	2.09	14.2592	2.09	0	2.09	0	18.8909	20
2.1	3.52805	2.1	3.35871	2.1	14.3674	2.1	0	2.1	0	19.1648	20
2.11	3.35454	2.11	3.36828	2.11	14.5255	2.11	0	2.11	0	19.1648	20
2.12	3.23887	2.12	3.37772	2.12	14.6335	2.12	0	2.12	0	19.2128	20
2.13	3.2967	2.13	3.38703	2.13	14.5914	2.13	0	2.13	0	19.2128	20
2.14	3.00752	2.14	3.39621	2.14	14.8492	2.14	0	2.14	0	19.6377	20
2.15	3.35454	2.15	3.40523	2.15	14.5568	2.15	0	2.15	0	19.687	20
2.16	3.64372	2.16	3.4141	2.16	14.3143	2.16	0	2.16	0	19.7951	20
2.17	3.64372	2.17	3.42281	2.17	14.3217	2.17	0	2.17	0	19.7951	20
2.18	3.58589	2.18	3.43136	2.18	14.3789	2.18	0	2.18	0	19.8447	20
2.19	3.70156	2.19	3.43975	2.19	14.286	2.19	0	2.19	0	19.8447	20
2.2	3.7594	2.2	3.44796	2.2	14.243	2.2	0	2.2	0	20.555	20
2.21	3.70156	2.21	3.45599	2.21	14.2998	2.21	0	2.21	0	20.6065	20
2.22	3.81724	2.22	3.46385	2.22	14.2064	2.22	0	2.22	0	20.628	20
2.23	3.7594	2.23	3.47154	2.23	14.263	2.23	0	2.23	0	20.6798	20
2.24	3.64372	2.24	3.47904	2.24	14.3693	2.24	0	2.24	0	20.7781	20
2.25	3.70156	2.25	3.48637	2.25	14.3255	2.25	0	2.25	0	20.7781	20
2.26	3.70156	2.26	3.49351	2.26	14.3316	2.26	0	2.26	0	20.8303	20
2.27	3.87507	2.27	3.50047	2.27	14.1874	2.27	0	2.27	0	20.8303	20
2.28	3.81724	2.28	3.50726	2.28	14.2432	2.28	0	2.28	0	21.5043	20
2.29	4.04858	2.29	3.51386	2.29	14.0488	2.29	0	2.29	0	21.5043	20
2.3	4.33777	2.3	3.52029	2.3	13.8042	2.3	0	2.3	0	21.5583	20
2.31	4.62695	2.31	3.52654	2.31	13.5595	2.31	0	2.31	0	21.5583	20
2.32	4.74263	2.32	3.53262	2.32	13.4647	2.32	0	2.32	0	21.5742	20
2.33	4.62695	2.33	3.53852	2.33	13.5696	2.33	0	2.33	0	21.5742	20
2.34	4.56912	2.34	3.54426	2.34	13.6245	2.34	0	2.34	0	21.6284	20
2.35	4.56912	2.35	3.54982	2.35	13.6292	2.35	0	2.35	0	21.6284	20
2.36	4.62695	2.36	3.55522	2.36	13.5838	2.36	0	2.36	0	21.7888	20
2.37	4.80046	2.37	3.56046	2.37	13.4382	2.37	0	2.37	0	21.8435	20
2.38	4.33777	2.38	3.56554	2.38	13.8425	2.38	0	2.38	0	22.0682	20
2.39	4.74263	2.39	3.57047	2.39	13.4967	2.39	0	2.39	0	22.0682	20
2.4	4.8583	2.4	3.57524	2.4	13.4007	2.4	0	2.4	0	22.0682	20
2.41	4.97397	2.41	3.57986	2.41	13.3047	2.41	0	2.41	0	22.0682	20
2.42	4.68479	2.42	3.58434	2.42	13.5584	2.42	0	2.42	0	22.1236	20
2.43	4.3956	2.43	3.58868	2.43	13.8121	2.43	0	2.43	0	22.1236	20
2.44	4.27993	2.44	3.59287	2.44	13.9157	2.44	0	2.44	0	22.1236	20
2.45	4.22209	2.45	3.59694	2.45	13.9691	2.45	0	2.45	0	22.1236	20
2.46	4.04858	2.46	3.60087	2.46	14.1224	2.46	0	2.46	0	22.4146	20
2.47	4.04858	2.47	3.60468	2.47	14.1257	2.47	0	2.47	0	22.4146	20
2.48	3.99075	2.48	3.60837	2.48	14.1788	2.48	0	2.48	0	22.4709	20
2.49	4.3956	2.49	3.61194	2.49	13.8318	2.49	0	2.49	0	22.4709	20
2.5	4.68479	2.5	3.61539	2.5	13.5847	2.5	0	2.5	0	22.62	20
2.51	4.80046	2.51	3.61873	2.51	13.4876	2.51	0	2.51	0	22.62	20
2.52	4.68479	2.52	3.62197	2.52	13.5903	2.52	0	2.52	0	22.6768	20
2.53	4.62695	2.53	3.62511	2.53	13.6429	2.53	0	2.53	0	22.6768	20
2.54	4.33777	2.54	3.62814	2.54	13.8955	2.54	0	2.54	0	22.6881	20
2.55	4.04858	2.55	3.63109	2.55	14.148	2.55	0	2.55	0	22.6881	20
2.56	3.7594	2.56	3.63394	2.56	14.4004	2.56	0	2.56	0	22.7451	20
2.57	3.58589	2.57	3.6367	2.57	14.5528	2.57	0	2.57	0	22.7451	20
2.58	3.7594	2.58	3.63938	2.58	14.405	2.58	0	2.58	0	23.3554	20
2.59	3.58589	2.59	3.64199	2.59	14.5572	2.59	0	2.59	0	23.3554	20
2.6	3.52805	2.6	3.64451	2.6	14.6094	2.6	0	2.6	0	23.4141	20
2.61	3.58589	2.61	3.64697	2.61	14.5615	2.61	0	2.61	0	23.4141	20
2.62	3.99075	2.62	3.64935	2.62	14.2135	2.62	0	2.62	0	23.8137	20
2.63	4.10642	2.63	3.65167	2.63	14.1154	2.63	0	2.63	0	23.8137	20
2.64	4.16426	2.64	3.65393	2.64	14.0673	2.64	0	2.64	0	23.8736	20
2.65	4.3956	2.65	3.65613	2.65	13.8692	2.65	0	2.65	0	23.8736	20
2.66	4.56912	2.66	3.65828	2.66	13.721	2.66	0	2.66	0	24.136	20
2.67	4.91614	2.67	3.66037	2.67	13.4228	2.67	0	2.67	0	24.136	20
2.68	4.80046	2.68	3.66241	2.68	13.5245	2.68	0	2.68	0	24.1967	20
2.69	4.10642	2.69	3.6644	2.69	14.1262	2.69	0	2.69	0	24.1967	20
2.7	3.64372	2.7	3.66635	2.7	14.5279	2.7	0	2.7	0	24.1986	20
2.71	3.81724	2.71	3.66825	2.71	14.3795	2.71	0	2.71	0	24.2594	20
2.72	4.16426	2.72	3.67012	2.72	14.081	2.72	0	2.72	0	24.3274	20
2.73	3.99075	2.73	3.67195	2.73	14.2326	2.73	0	2.73	0	24.3274	20
2.74	4.16426	2.74	3.67374	2.74	14.0841	2.74	0	2.74	0	24.3885	20
2.75	4.45344	2.75	3.6755	2.75	13.8356	2.75	0	2.75	0	24.3885	20
2.76	4.80046	2.76	3.67723	2.76	13.5371	2.76	0	2.76	0	24.4515	20
2.77	5.08965	2.77	3.67893	2.77	13.2885	2.77	0	2.77	0	24.513	20
2.78	4.91614	2.78	3.6806	2.78	13.4399	2.78	0	2.78	0	25.0145	20
2.79	4.62695	2.79	3.68225	2.79	13.6913	2.79	0	2.79	0	25.0145	20
2.8	4.3956	2.8	3.68387	2.8	13.8927	2.8	0	2.8	0	25.0774	20
2.81	4.45344	2.81	3.68547	2.81	13.844	2.81	0	2.81	0	25.0774	20
2.82	4.3956	2.82	3.68705	2.82	13.8954	2.82	0	2.82	0	25.2007	20
2.83	3.93291	2.83	3.6886	2.83	14.2967	2.83	0	2.83	0	25.2595	20
2.84	3.47021	2.84	3.69014	2.84	14.698	2.84	0	2.84	0	25.2642	20
2.85	3.12319	2.85	3.69166	2.85	14.9993	2.85	0	2.85	0	25.3231	20
2.86	3.35454	2.86	3.69315	2.86	14.8005	2.86	0	2.86	0	25.7468	20
2.87	3.2967	2.87	3.69463	2.87	14.8518	2.87	0	2.87	0	25.7468	20
2.88	3.35454	2.88	3.6961	2.88	14.803	2.88	0	2.88	0	25.8116	20
2.89	3.70156	2.89	3.69754	2.89	14.5043	2.89	0	2.89	0	25.8116	20
2.9	4.16426	2.9	3.69897	2.9	14.1055	2.9	0	2.9	0	25.9268	20
2.91	4.51128	2.91	3.70039	2.91	13.8067	2.91	0	2.91	0	25.9268	20
2.92	4.97397	2.92	3.70178	2.92	13.4078	2.92	0	2.92	0	25.9268	20
2.93	5.08965	2.93	3.70317	2.93	13.309	2.93	0	2.93	0	25.9921	20
2.94	4.62695	2.94	3.70453	2.94	13.7102	2.94	0	2.94	0	25.9921	20
2.95	4.56912	2.95	3.70588	2.95	13.7613	2.95	0	2.95	0	25.9921	20
2.96	4.56912	2.96	3.70721	2.96	13.7624	2.96	0	2.96	0	26.0436	20
2.97	4.27993	2.97	3.70852	2.97	14.0136	2.97	0	2.97	0	26.0436	20
2.98	4.04858	2.98	3.70981	2.98	14.2147	2.98	0	2.98	0	26.1092	20
2.99	4.16426	2.99	3.71108	2.99	14.1157	2.99	0	2.99	0	26.1092	20
3	4.10642	3	3.71234	3	14.1668	3	0	3	0	26.2229	20
3.01	4.04858	3.01	3.71357	3.01	14.2178	3.01	0	3.01	0	26.2229	20
3.02	4.16426	3.02	3.71478	3.02	14.1189	3.02	0	3.02	0	26.2889	20
3.03	4.16426	3.03	3.71597	3.03	14.1199	3.03	0	3.03	0	26.2889	20
3.04	4.16426	3.04	3.71713	3.04	14.1209	3.04	0	3.04	0	26.5743	20
3.05	4.27993	3.05	3.71827	3.05	14.0218	3.05	0	3.05	0	26.6413	20
3.06	4.22209	3.06	3.71938	3.06	14.0727	3.06	0	3.06	0	26.6922	20
3.07	4.22209	3.07	3.72047	3.07	14.0737	3.07	0	3.07	0	26.6922	20
3.08	4.45344	3.08	3.72152	3.08	13.8746	3.08	0	3.08	0.00331	26.7594	20
3.09	4.56912	3.09	3.72254	3.09	13.7754	3.09	0	3.09	0.01502	26.7594	20
3.1	4.22209	3.1	3.72353	3.1	14.0763	3.1	0	3.1	0.03163	26.9803	20
3.11	3.87507	3.11	3.72449	3.11	14.3771	3.11	0	3.11	0.04657	26.9803	20
3.12	3.70156	3.12	3.7254	3.12	14.5279	3.12	0	3.12	0.05413	26.9803	20
3.13	3.41238	3.13	3.72628	3.13	14.7786	3.13	0	3.13	0.05743	26.9803	20
3.14	3.52805	3.14	3.72712	3.14	14.6793	3.14	0	3.14	0.06049	27.0483	20
3.15	3.41238	3.15	3.72792	3.15	14.78	3.15	0	3.15	0.0638	27.0483	20
3.16	3.52805	3.16	3.72867	3.16	14.6806	3.16	0	3.16	0.06739	27.0483	20
3.17	3.70156	3.17	3.72938	3.17	14.5312	3.17	0	3.17	0.07129	27.0483	20
3.18	4.27993	3.18	3.73004	3.18	14.0318	3.18	0	3.18	0.07554	27.2667	20
3.19	4.27993	3.19	3.73064	3.19	14.0323	3.19	0	3.19	0.08018	27.2667	20
3.2	4.16426	3.2	3.73119	3.2	14.1327	3.2	0	3.2	0.08527	27.2667	20
3.21	4.04858	3.21	3.73169	3.21	14.2332	3.21	0	3.21	0.09085	27.3225	20
3.22	4.10642	3.22	3.73213	3.22	14.1835	3.22	0	3.22	0.09699	27.3225	20
3.23	3.93291	3.23	3.73251	3.23	14.3339	3.23	0	3.23	0.10378	27.3354	20
3.24	3.93291	3.24	3.73283	3.24	14.3341	3.24	0	3.24	0.11131	27.3354	20
3.25	3.87507	3.25	3.73308	3.25	14.3843	3.25	0	3.25	0.11968	27.3354	20
3.26	4.04858	3.26	3.73326	3.26	14.2345	3.26	0	3.26	0.12903	27.3913	20
3.27	4.04858	3.27	3.73338	3.27	14.2346	3.27	0	3.27	0.13953	27.3913	20
3.28	4.27993	3.28	3.73342	3.28	14.0346	3.28	0	3.28	0.15135	27.4938	20
3.29	4.33777	3.29	3.73339	3.29	13.9846	3.29	0	3.29	0.16473	27.4938	20
3.3	4.33777	3.3	3.73327	3.3	13.9845	3.3	0	3.3	0.17997	27.5479	20
3.31	4.16426	3.31	3.73308	3.31	14.1343	3.31	0	3.31	0.19742	27.5479	20
3.32	3.99075	3.32	3.73281	3.32	14.2841	3.32	0	3.32	0.21752	27.5631	20
3.33	4.04858	3.33	3.73244	3.33	14.2338	3.33	0	3.33	0.24084	27.5631	20
3.34	4.04858	3.34	3.732	3.34	14.2334	3.34	0	3.34	0.2681	27.6174	20
3.35	3.81724	3.35	3.73145	3.35	14.433	3.35	0	3.35	0.30024	27.6174	20
3.36	3.64372	3.36	3.73082	3.36	14.5824	3.36	0	3.36	0.33848	27.9973	20
3.37	3.52805	3.37	3.73009	3.37	14.6818	3.37	0	3.37	0.38448	27.9973	20
3.38	3.87507	3.38	3.72926	3.38	14.3811	3.38	0	3.38	0.44044	28.0516	20
3.39	3.99075	3.39	3.72833	3.39	14.2803	3.39	0	3.39	0.50944	28.0516	20
3.4	4.04858	3.4	3.72729	3.4	14.2294	3.4	0	3.4	0.59582	28.0679	20
3.41	3.99075	3.41	3.72615	3.41	14.2785	3.41	0	3.41	0.70587	28.0679	20
3.42	4.22209	3.42	3.7249	3.42	14.0774	3.42	0	3.42	0.84894	28.1224	20
3.43	4.33777	3.43	3.72353	3.43	13.9763	3.43	0	3.43	1.03977	28.1224	20
3.44	4.51128	3.44	3.72205	3.44	13.825	3.44	0	3.44	1.305	28.2716	20
3.45	4.45344	3.45	3.72046	3.45	13.8737	3.45	0	3.45	1.70816	28.3429	20
3.46	4.3956	3.46	3.71874	3.46	13.9222	3.46	0	3.46	2.43889	28.8727	20
3.47	4.10642	3.47	3.7169	3.47	14.1707	3.47	0	3.47	4.03507	28.8727	20
3.48	4.10642	3.48	3.71493	3.48	14.169	3.48	0	3.48	7.65039	28.9266	20
3.49	4.16426	3.49	3.71284	3.49	14.1172	3.49	0	3.49	14.8069	28.9266	20
3.5	4.27993	3.5	3.71061	3.5	14.0153	3.5	0	3.5	25.9087	28.9456	20
3.51	4.45344	3.51	3.70826	3.51	13.8633	3.51	0	3.51	37.726	28.9456	20
3.52	4.62695	3.52	3.70576	3.52	13.7112	3.52	0	3.52	42.3983	28.9782	20
3.53	4.33777	3.53	3.70313	3.53	13.959	3.53	0	3.53	35.7296	28.9782	20
3.54	4.45344	3.54	3.70036	3.54	13.8567	3.54	0	3.54	23.6703	28.9996	20
3.55	4.3956	3.55	3.69745	3.55	13.9042	3.55	0	3.55	13.2427	28.9996	20
3.56	4.16426	3.56	3.69439	3.56	14.1016	3.56	0	3.56	6.82757	29.0514	20
3.57	3.81724	3.57	3.69118	3.57	14.3989	3.57	0	3.57	3.67279	29.0514	20
3.58	3.64372	3.58	3.68782	3.58	14.546	3.58	0	3.58	2.28041	29.0845	20
3.59	3.7594	3.59	3.68432	3.59	14.4431	3.59	0	3.59	1.62532	29.1404	20
3.6	3.93291	3.6	3.68065	3.6	14.29	3.6	0	3.6	1.25215	29.1404	20
3.61	4.16426	3.61	3.67684	3.61	14.0867	3.61	0	3.61	1.00228	29.158	20
3.62	3.87507	3.62	3.67286	3.62	14.3334	3.62	0	3.62	0.82108	29.214	20
3.63	3.81724	3.63	3.66872	3.63	14.3799	3.63	0	3.63	0.6846	29.214	20
3.64	4.04858	3.64	3.66442	3.64	14.1762	3.64	0	3.64	0.57923	29.4588	20
3.65	4.33777	3.65	3.65996	3.65	13.9224	3.65	0	3.65	0.49626	29.4588	20
3.66	4.33777	3.66	3.65533	3.66	13.9185	3.66	0	3.66	0.4298	29.5332	20
3.67	4.45344	3.67	3.65053	3.67	13.8145	3.67	0	3.67	0.37577	29.5332	20
3.68	4.16426	3.68	3.64556	3.68	14.0603	3.68	0	3.68	0.33127	29.5657	20
3.69	4.45344	3.69	3.64042	3.69	13.8059	3.69	0	3.69	0.2942	29.6404	20
3.7	4.62695	3.7	3.63511	3.7	13.6514	3.7	0	3.7	0.26299	29.773	20
3.71	4.74263	3.71	3.62962	3.71	13.5468	3.71	0	3.71	0.23648	29.773	20
3.72	4.62695	3.72	3.62395	3.72	13.642	3.72	0	3.72	0.21377	29.8482	20
3.73	4.68479	3.73	3.61811	3.73	13.587	3.73	0	3.73	0.19418	29.8482	20
3.74	4.80046	3.74	3.61209	3.74	13.4819	3.74	0	3.74	0.17715
3.75	4.80046	3.75	3.60588	3.75	13.4767	3.75	0	3.75	0.16226
3.76	4.56912	3.76	3.59949	3.76	13.6713	3.76	0	3.76	0.14917
3.77	4.16426	3.77	3.59292	3.77	14.0157	3.77	0	3.77	0.13759
3.78	3.70156	3.78	3.58616	3.78	14.41	3.78	0	3.78	0.12731
3.79	3.93291	3.79	3.57922	3.79	14.2041	3.79	0	3.79	0.11814
3.8	4.27993	3.8	3.57209	3.8	13.8981	3.8	0	3.8	0.10993
3.81	4.45344	3.81	3.56476	3.81	13.7419	3.81	0	3.81	0.10254
3.82	4.3956	3.82	3.55725	3.82	13.7855	3.82	0	3.82	0.09587
3.83	4.33777	3.83	3.54955	3.83	13.829	3.83	0	3.83	0.08983
3.84	4.56912	3.84	3.54166	3.84	13.6223	3.84	0	3.84	0.08434
3.85	4.3956	3.85	3.53357	3.85	13.7655	3.85	0	3.85	0.07934
3.86	4.33777	3.86	3.52529	3.86	13.8085	3.86	0	3.86	0.07477
3.87	3.81724	3.87	3.51682	3.87	14.2513	3.87	0	3.87	0.07058
3.88	3.41238	3.88	3.50815	3.88	14.5939	3.88	0	3.88	0.06674
3.89	3.2967	3.89	3.49929	3.89	14.6864	3.89	0	3.89	0.0632
3.9	3.2967	3.9	3.49023	3.9	14.6788	3.9	0	3.9	0.05993
3.91	3.18103	3.91	3.48097	3.91	14.7709	3.91	0	3.91	0.05692
3.92	3.23887	3.92	3.47152	3.92	14.7129	3.92	0	3.92	0.05359
3.93	3.47021	3.93	3.46187	3.93	14.5048	3.93	0	3.93	0.04425
3.94	3.7594	3.94	3.45202	3.94	14.2464	3.94	0	3.94	0.02853
3.95	3.93291	3.95	3.44198	3.95	14.0879	3.95	0	3.95	0.0123
3.96	4.16426	3.96	3.43174	3.96	13.8793	3.96	0	3.96	0.00214
3.97	4.10642	3.97	3.4213	3.97	13.9204	3.97	0	3.97	0
3.98	4.04858	3.98	3.41066	3.98	13.9614	3.98	0	3.98	0
3.99	3.93291	3.99	3.39982	3.99	14.0522	3.99	0	3.99	0
4	3.7594	4	3.38879	4	14.1929	4	0	4	0
4.01	3.70156	4.01	3.37756	4.01	14.2334	4.01	0	4.01	0
4.02	3.64372	4.02	3.36613	4.02	14.2737	4.02	0	4.02	0
4.03	3.58589	4.03	3.35451	4.03	14.3139	4.03	0	4.03	0
4.04	3.47021	4.04	3.34269	4.04	14.4039	4.04	0	4.04	0
4.05	3.2967	4.05	3.33067	4.05	14.5437	4.05	0	4.05	0
4.06	3.23887	4.06	3.31846	4.06	14.5834	4.06	0	4.06	0
4.07	3.35454	4.07	3.30605	4.07	14.4729	4.07	0	4.07	0
4.08	3.35454	4.08	3.29344	4.08	14.4622	4.08	0	4.08	0
4.09	3.58589	4.09	3.28065	4.09	14.2514	4.09	0	4.09	0
4.1	3.64372	4.1	3.26766	4.1	14.1904	4.1	0	4.1	0
4.11	3.58589	4.11	3.25448	4.11	14.2292	4.11	0	4.11	0
4.12	3.81724	4.12	3.2411	4.12	14.0179	4.12	0	4.12	0
4.13	4.27993	4.13	3.22754	4.13	13.6064	4.13	0	4.13	0
4.14	4.45344	4.14	3.21379	4.14	13.4448	4.14	0	4.14	0
4.15	4.45344	4.15	3.19985	4.15	13.433	4.15	0	4.15	0
4.16	4.56912	4.16	3.18572	4.16	13.321	4.16	0	4.16	0
4.17	4.51128	4.17	3.1714	4.17	13.3589	4.17	0	4.17	0
4.18	4.51128	4.18	3.1569	4.18	13.3466	4.18	0	4.18	0
4.19	4.33777	4.19	3.14222	4.19	13.4842	4.19	0	4.19	0
4.2	4.04858	4.2	3.12735	4.2	13.7216	4.2	0	4.2	0
4.21	3.87507	4.21	3.11231	4.21	13.8589	4.21	0	4.21	0
4.22	3.87507	4.22	3.09708	4.22	13.846	4.22	0	4.22	0
4.23	4.22209	4.23	3.08171	4.23	13.533	4.23	0	4.23	0
4.24	4.22209	4.24	3.06631	4.24	13.5199	4.24	0	4.24	0
4.25	4.04858	4.25	3.05088	4.25	13.6569	4.25	0	4.25	0
4.26	4.16426	4.26	3.03546	4.26	13.5438	4.26	0	4.26	0
4.27	4.22209	4.27	3.02003	4.27	13.4808	4.27	0	4.27	0
4.28	4.10642	4.28	3.00456	4.28	13.5677	4.28	0	4.28	0
4.29	4.04858	4.29	2.98902	4.29	13.6045	4.29	0	4.29	0
4.3	3.99075	4.3	2.9734	4.3	13.6413	4.3	0	4.3	0
4.31	3.70156	4.31	2.95766	4.31	13.878	4.31	0	4.31	0
4.32	3.35454	4.32	2.94179	4.32	14.1645	4.32	0	4.32	0
4.33	3.23887	4.33	2.92575	4.33	14.2509	4.33	0	4.33	0
4.34	3.00752	4.34	2.90953	4.34	14.4372	4.34	0	4.34	0
4.35	2.71833	4.35	2.89311	4.35	14.6733	4.35	0	4.35	0
4.36	2.83401	4.36	2.87645	4.36	14.5592	4.36	0	4.36	0
4.37	3.12319	4.37	2.85953	4.37	14.2949	4.37	0	4.37	0
4.38	2.89184	4.38	2.84234	4.38	14.4803	4.38	0	4.38	0
4.39	3.12319	4.39	2.82484	4.39	14.2655	4.39	0	4.39	0
4.4	3.18103	4.4	2.80702	4.4	14.2004	4.4	0	4.4	0
4.41	3.2967	4.41	2.78896	4.41	14.0851	4.41	0	4.41	0
4.42	3.41238	4.42	2.7707	4.42	13.9697	4.42	0	4.42	0
4.43	3.35454	4.43	2.7523	4.43	14.0041	4.43	0	4.43	0
4.44	3.7594	4.44	2.73376	4.44	13.6384	4.44	0	4.44	0
4.45	3.58589	4.45	2.71509	4.45	13.7726	4.45	0	4.45	0
4.46	3.58589	4.46	2.69629	4.46	13.7567	4.46	0	4.46	0
4.47	3.64372	4.47	2.67737	4.47	13.6907	4.47	0	4.47	0
4.48	3.23887	4.48	2.65833	4.48	14.0246	4.48	0	4.48	0
4.49	3.23887	4.49	2.63917	4.49	14.0084	4.49	0	4.49	0
4.5	3.18103	4.5	2.61989	4.5	14.042	4.5	0	4.5	0
4.51	3.41238	4.51	2.6005	4.51	13.8256	4.51	0	4.51	0
4.52	3.64372	4.52	2.581	4.52	13.6091	4.52	0	4.52	0
4.53	3.64372	4.53	2.5615	4.53	13.5926	4.53	0	4.53	0
4.54	3.99075	4.54	2.54445	4.54	13.2782	4.54	0	4.54	0
4.55	3.64372	4.55	2.53065	4.55	13.5665	4.55	0	4.55	0
4.56	3.64372	4.56	2.52094	4.56	13.5583	4.56	0	4.56	0
4.57	3.47021	4.57	2.51513	4.57	13.7034	4.57	0	4.57	0
4.58	3.41238	4.58	2.51259	4.58	13.7512	4.58	0	4.58	0
4.59	3.23887	4.59	2.51265	4.59	13.9012	4.59	0	4.59	0
4.6	3.18103	4.6	2.51469	4.6	13.953	4.6	0	4.6	0
4.61	3.41238	4.61	2.51805	4.61	13.7558	4.61	0	4.61	0
4.62	3.70156	4.62	2.5221	4.62	13.5092	4.62	0	4.62	0
4.63	3.7594	4.63	2.52618	4.63	13.4627	4.63	0	4.63	0
4.64	4.04858	4.64	2.52967	4.64	13.2157	4.64	0	4.64	0
4.65	3.81724	4.65	2.5319	4.65	13.4175	4.65	0	4.65	0
4.66	3.52805	4.66	2.53225	4.66	13.6678	4.66	0	4.66	0
4.67	3.06536	4.67	2.53006	4.67	14.066	4.67	0	4.67	0
4.68	2.77617	4.68	2.5247	4.68	14.3114	4.68	0	4.68	0
4.69	2.42915	4.69	2.51552	4.69	14.6037	4.69	0	4.69	0
4.7	2.25564	4.7	2.50211	4.7	14.7423	4.7	0	4.7	0
4.71	2.1978	4.71	2.48659	4.71	14.7792	4.71	0	4.71	0
4.72	2.08213	4.72	2.46964	4.72	14.8648	4.72	0	4.72	0
4.73	1.90862	4.73	2.4525	4.73	15.0003	4.73	0	4.73	0
4.74	1.79294	4.74	2.43539	4.74	15.0858	4.74	0	4.74	0
4.75	1.67727	4.75	2.41832	4.75	15.1714	4.75	0	4.75	0
4.76	1.73511	4.76	2.40131	4.76	15.107	4.76	0	4.76	0
4.77	2.08213	4.77	2.38435	4.77	14.7926	4.77	0	4.77	0
4.78	2.37131	4.78	2.36745	4.78	14.5283	4.78	0	4.78	0
4.79	2.48699	4.79	2.35062	4.79	14.4141	4.79	0	4.79	0
4.8	2.54482	4.8	2.33386	4.8	14.3499	4.8	0	4.8	0
4.81	2.54482	4.81	2.31717	4.81	14.3358	4.81	0	4.81	0
4.82	2.42915	4.82	2.30058	4.82	14.4217	4.82	0	4.82	0
4.83	2.13997	4.83	2.28407	4.83	14.6578	4.83	0	4.83	0
4.84	1.85078	4.84	2.26766	4.84	14.8939	4.84	0	4.84	0
4.85	1.79294	4.85	2.25136	4.85	14.9301	4.85	0	4.85	0
4.86	1.85078	4.86	2.23517	4.86	14.8664	4.86	0	4.86	0
4.87	2.25564	4.87	2.21909	4.87	14.5027	4.87	0	4.87	0
4.88	2.42915	4.88	2.20314	4.88	14.3392	4.88	0	4.88	0
4.89	2.54482	4.89	2.18732	4.89	14.2258	4.89	0	4.89	0
4.9	2.42915	4.9	2.17164	4.9	14.3126	4.9	0	4.9	0
4.91	2.42915	4.91	2.1561	4.91	14.2994	4.91	0	4.91	0
4.92	2.60266	4.92	2.14072	4.92	14.1364	4.92	0	4.92	0
4.93	2.6605	4.93	2.1255	4.93	14.0735	4.93	0	4.93	0
4.94	2.6605	4.94	2.11045	4.94	14.0608	4.94	0	4.94	0
4.95	2.71833	4.95	2.09558	4.95	13.9982	4.95	0	4.95	0
4.96	2.60266	4.96	2.0809	4.96	14.0858	4.96	0	4.96	0
4.97	2.6605	4.97	2.06641	4.97	14.0235	4.97	0	4.97	0
4.98	2.6605	4.98	2.05212	4.98	14.0114	4.98	0	4.98	0
4.99	2.71833	4.99	2.03804	4.99	13.9495	4.99	0	4.99	0
5	2.54482	5	2.02419	5	14.0878	5	0	5	0
5.01	2.42915	5.01	2.01057	5.01	14.1762	5.01	0	5.01	0
5.02	2.60266	5.02	1.99718	5.02	14.0149	5.02	0	5.02	0
5.03	2.42915	5.03	1.98405	5.03	14.1538	5.03	0	5.03	0
5.04	2.71833	5.04	1.97118	5.04	13.8929	5.04	0	5.04	0
5.05	2.60266	5.05	1.95858	5.05	13.9822	5.05	0	5.05	0
5.06	2.42915	5.06	1.94626	5.06	14.1218	5.06	0	5.06	0
5.07	2.13997	5.07	1.93424	5.07	14.3616	5.07	0	5.07	0
5.08	2.08213	5.08	1.92252	5.08	14.4017	5.08	0	5.08	0
5.09	1.90862	5.09	1.91111	5.09	14.542	5.09	0	5.09	0
5.1	1.90862	5.1	1.90004	5.1	14.5327	5.1	0	5.1	0
5.11	1.85078	5.11	1.88931	5.11	14.5736	5.11	0	5.11	0
5.12	1.96645	5.12	1.87893	5.12	14.4648	5.12	0	5.12	0
5.13	2.13997	5.13	1.86893	5.13	14.3063	5.13	0	5.13	0
5.14	2.48699	5.14	1.8593	5.14	13.9982	5.14	0	5.14	0
5.15	2.31348	5.15	1.85008	5.15	14.1404	5.15	0	5.15	0
5.16	2.48699	5.16	1.84126	5.16	13.9829	5.16	0	5.16	0
5.17	2.42915	5.17	1.83288	5.17	14.0258	5.17	0	5.17	0
5.18	2.31348	5.18	1.82494	5.18	14.1191	5.18	0	5.18	0
5.19	2.13997	5.19	1.81747	5.19	14.2628	5.19	0	5.19	0
5.2	2.02429	5.2	1.81048	5.2	14.3568	5.2	0	5.2	0
5.21	2.08213	5.21	1.80399	5.21	14.3014	5.21	0	5.21	0
5.22	2.25564	5.22	1.79801	5.22	14.1463	5.22	0	5.22	0
5.23	2.48699	5.23	1.79258	5.23	13.9417	5.23	0	5.23	0
5.24	2.13997	5.24	1.78771	5.24	14.2376	5.24	0	5.24	0
5.25	2.25564	5.25	1.78342	5.25	14.134	5.25	0	5.25	0
5.26	2.37131	5.26	1.77974	5.26	14.0308	5.26	0	5.26	0
5.27	2.1978	5.27	1.77669	5.27	14.1783	5.27	0	5.27	0
5.28	2.08213	5.28	1.7743	5.28	14.2762	5.28	0	5.28	0
5.29	2.25564	5.29	1.77259	5.29	14.1248	5.29	0	5.29	0
5.3	2.02429	5.3	1.77159	5.3	14.3239	5.3	0	5.3	0
5.31	2.31348	5.31	1.77134	5.31	14.0737	5.31	0	5.31	0
5.32	2.37131	5.32	1.77186	5.32	14.0242	5.32	0	5.32	0
5.33	2.13997	5.33	1.77319	5.33	14.2253	5.33	0	5.33	0
5.34	1.96645	5.34	1.77536	5.34	14.3771	5.34	0	5.34	0
5.35	2.1978	5.35	1.77841	5.35	14.1797	5.35	0	5.35	0
5.36	2.02429	5.36	1.78238	5.36	14.3331	5.36	0	5.36	0
5.37	1.85078	5.37	1.78731	5.37	14.4872	5.37	0	5.37	0
5.38	1.90862	5.38	1.79325	5.38	14.4423	5.38	0	5.38	0
5.39	2.08213	5.39	1.80023	5.39	14.2982	5.39	0	5.39	0
5.4	2.02429	5.4	1.80832	5.4	14.355	5.4	0	5.4	0
5.41	2.37131	5.41	1.81757	5.41	14.0628	5.41	0	5.41	0
5.42	2.1978	5.42	1.82802	5.42	14.2217	5.42	0	5.42	0
5.43	2.02429	5.43	1.83975	5.43	14.3816	5.43	0	5.43	0
5.44	2.13997	5.44	1.85281	5.44	14.2927	5.44	0	5.44	0
5.45	2.31348	5.45	1.86729	5.45	14.1549	5.45	0	5.45	0
5.46	2.1978	5.46	1.88324	5.46	14.2684	5.46	0	5.46	0
5.47	2.42915	5.47	1.90077	5.47	14.0833	5.47	0	5.47	0
5.48	2.60266	5.48	1.91995	5.48	13.9495	5.48	0	5.48	0
5.49	2.48699	5.49	1.94088	5.49	14.0672	5.49	0	5.49	0
5.5	2.48699	5.5	1.96367	5.5	14.0865	5.5	0	5.5	0
5.51	2.60266	5.51	1.98842	5.51	14.0075	5.51	1.28033e-07	5.51	0
5.52	2.48699	5.52	2.01528	5.52	14.1302	5.52	1.70105e-06	5.52	0
5.53	2.77617	5.53	2.04438	5.53	13.9048	5.53	4.64642e-06	5.53	0
5.54	2.83401	5.54	2.07586	5.54	13.8815	5.54	8.29581e-06	5.54	0
5.55	3.18103	5.55	2.1099	5.55	13.6103	5.55	1.1136e-05	5.55	0
5.56	3.35454	5.56	2.14669	5.56	13.4915	5.56	1.26411e-05	5.56	0
5.57	3.58589	5.57	2.18644	5.57	13.3251	5.57	1.34835e-05	5.57	0
5.58	3.47021	5.58	2.22937	5.58	13.4614	5.58	1.42085e-05	5.58	0
5.59	3.06536	5.59	2.27573	5.59	13.8507	5.59	1.49936e-05	5.59	0
5.6	2.71833	5.6	2.32583	5.6	14.1931	5.6	1.58455e-05	5.6	0
5.61	2.83401	5.61	2.37997	5.61	14.1389	5.61	1.6772e-05	5.61	0
5.62	3.06536	5.62	2.4385	5.62	13.9885	5.62	1.77821e-05	5.62	0
5.63	3.18103	5.63	2.50182	5.63	13.9421	5.63	1.88862e-05	5.63	0
5.64	3.06536	5.64	2.57037	5.64	14.1001	5.64	2.00963e-05	5.64	0
5.65	3.06536	5.65	2.64463	5.65	14.163	5.65	2.14263e-05	5.65	0.000631711
5.66	3.35454	5.66	2.72515	5.66	13.9811	5.66	2.28928e-05	5.66	0.01584
5.67	3.47021	5.67	2.81253	5.67	13.9551	5.67	2.45148e-05	5.67	0.04599
5.68	3.41238	5.68	2.90743	5.68	14.0854	5.68	0.000849484	5.68	0.08544
5.69	3.7594	5.69	3.01061	5.69	13.8728	5.69	0.01668	5.69	0.11814
5.7	4.04858	5.7	3.1229	5.7	13.7178	5.7	0.04736	5.7	0.13569
5.71	4.68479	5.71	3.24522	5.71	13.2714	5.71	0.08697	5.71	0.14577
5.72	4.8583	5.72	3.37862	5.72	13.2343	5.72	0.11931	5.72	0.15358
5.73	5.14748	5.73	3.52426	5.73	13.1076	5.73	0.13667	5.73	0.16204
5.74	5.14748	5.74	3.68344	5.74	13.2423	5.74	0.14664	5.74	0.17121
5.75	5.08965	5.75	3.85764	5.75	13.4398	5.75	0.1545	5.75	0.18119
5.76	5.37883	5.76	4.04851	5.76	13.3514	5.76	0.16302	5.76	0.19206
5.77	5.43667	5.77	4.25794	5.77	13.4786	5.77	0.17226	5.77	0.20394
5.78	5.43667	5.78	4.48803	5.78	13.6734	5.78	0.18231	5.78	0.21695
5.79	5.66802	5.79	4.74117	5.79	13.6877	5.79	0.19326	5.79	0.23125
5.8	5.78369	5.8	5.02004	5.8	13.8238	5.8	0.20523	5.8	0.24702
5.81	6.01504	5.81	5.32766	5.81	13.8842	5.81	0.21835	5.81	0.26444
5.82	6.13071	5.82	5.66737	5.82	14.0717	5.82	0.23276	5.82	0.28378
5.83	6.47773	5.83	6.04283	5.83	14.0896	5.83	0.24865	5.83	0.30531
5.84	6.99826	5.84	6.458	5.84	13.991	5.84	0.26623	5.84	0.32938
5.85	7.80798	5.85	6.91707	5.85	13.6796	5.85	0.28573	5.85	0.35642
5.86	8.55986	5.86	7.42426	5.86	13.4589	5.86	0.30746	5.86	0.38691
5.87	9.31174	5.87	7.98357	5.87	13.2824	5.87	0.33176	5.87	0.42148
5.88	9.77444	5.88	8.59837	5.88	13.4028	5.88	0.35908	5.88	0.46089
5.89	10.2371	5.89	9.2707	5.89	13.572	5.89	0.38992	5.89	0.50608
5.9	10.8733	5.9	10.0005	5.9	13.6397	5.9	0.425	5.9	0.55823
5.91	11.2782	5.91	10.7843	5.91	13.9532	5.91	0.46526	5.91	0.6203
5.92	11.2782	5.92	11.6146	5.92	14.6561	5.92	0.51194	5.92	0.69629
5.93	11.5095	5.93	12.4793	5.93	15.1881	5.93	0.56651	5.93	0.78795
5.94	12.4928	5.94	13.3628	5.94	15.086	5.94	0.63029	5.94	0.89605
5.95	13.3025	5.95	14.2498	5.95	15.1368	5.95	0.70404	5.95	1.02177
5.96	14.17	5.96	15.1306	5.96	15.1324	5.96	0.78881	5.96	1.1722
5.97	15.3846	5.97	16.0087	5.97	14.8257	5.97	0.88805	5.97	1.3564
5.98	16.5992	5.98	16.9052	5.98	14.5346	5.98	1.00746	5.98	1.58768
5.99	18.2186	5.99	17.8587	5.99	13.9417	5.99	1.15436	5.99	1.8836
6	19.8381	6	18.9201	6	13.4403	6	1.3376	6	2.27055
6.01	21.1105	6.01	20.1449	6.01	13.377	6.01	1.56914	6.01	2.79171
6.02	21.9202	6.02	21.5857	6.02	13.8966	6.02	1.86641	6.02	3.53276
6.03	23.771	6.03	23.2889	6.03	13.7385	6.03	2.2561	6.03	4.72139
6.04	25.8531	6.04	25.2945	6.04	13.6362	6.04	2.78218	6.04	7.03855
6.05	27.646	6.05	27.6373	6.05	14.0694	6.05	3.53294	6.05	12.2279
6.06	30.0174	6.06	30.3498	6.06	14.3155	6.06	4.74488	6.06	23.4404
6.07	32.62	6.07	33.4636	6.07	14.7014	6.07	7.12464	6.07	43.7476
6.08	36.2059	6.08	37.0104	6.08	14.6037	6.08	12.466	6.08	71.8253
6.09	40.9485	6.09	41.0208	6.09	13.8986	6.09	23.9644	6.09	96.2505
6.1	45.6912	6.1	45.5222	6.1	13.609	6.1	44.64	6.1	100
6.11	50.5495	6.11	50.534	6.11	13.6516	6.11	72.9278	6.11	82.1652
6.12	55.2921	6.12	56.0595	6.12	14.2289	6.12	97.0032	6.12	54.8664
6.13	61.2493	6.13	62.0739	6.13	14.1701	6.13	100	6.13	31.3658
6.14	67.033	6.14	68.5061	6.14	14.615	6.14	81.644	6.14	16.6543
6.15	72.701	6.15	75.2142	6.15	15.3934	6.15	54.2221	6.15	9.15989
6.16	79.4101	6.16	81.956	6.16	15.3004	6.16	30.8656	6.16	5.73597
6.17	85.83	6.17	88.3612	6.17	15.1724	6.17	16.3319	6.17	4.11528
6.18	92.0763	6.18	93.9196	6.18	14.4777	6.18	8.95004	6.18	3.21247
6.19	97.5708	6.19	98.0114	6.19	13.1914	6.19	5.57238	6.19	2.62353
6.2	100	6.2	100	6.2	12.7747	6.2	3.96008	6.2	2.20712
6.21	99.4216	6.21	99.388	6.21	12.7567	6.21	3.04901	6.21	1.90414
6.22	95.5466	6.22	95.9895	6.22	13.2299	6.22	2.44404	6.22	1.68294
6.23	89.358	6.23	90.0326	6.23	13.5373	6.23	2.00608	6.23	1.52461
6.24	81.0295	6.24	82.1258	6.24	14.0441	6.24	1.67578	6.24	1.41806
6.25	71.4864	6.25	73.0944	6.25	14.649	6.25	1.42031	6.25	1.35804
6.26	62.6952	6.26	63.7699	6.26	14.3558	6.26	1.21877	6.26	1.34474
6.27	53.904	6.27	54.8239	6.27	14.3829	6.27	1.05705	6.27	1.38591
6.28	46.1538	6.28	46.6952	6.28	14.202	6.28	0.92536	6.28	1.50778
6.29	39.3291	6.29	39.5999	6.29	14.0958	6.29	0.81674	6.29	1.79575
6.3	33.2562	6.3	33.5848	6.3	14.254	6.3	0.72611	6.3	2.49658
6.31	28.3979	6.31	28.5907	6.31	14.2264	6.31	0.64973	6.31	4.14513
6.32	24.1758	6.32	24.5039	6.32	14.4169	6.32	0.58476	6.32	7.46943
6.33	21.0526	6.33	21.1916	6.33	14.3131	6.33	0.52904	6.33	12.7499
6.34	18.5656	6.34	18.5224	6.34	14.2036	6.34	0.48091	6.34	18.6674
6.35	16.4257	6.35	16.3772	6.35	14.2376	6.35	0.43905	6.35	21.7142
6.36	15.2111	6.36	14.6526	6.36	13.8278	6.36	0.40241	6.36	19.8422
6.37	14.1122	6.37	13.2622	6.37	13.6008	6.37	0.37016	6.37	14.6822
6.38	13.0133	6.38	12.1348	6.38	13.5964	6.38	0.34163	6.38	9.091
6.39	11.7987	6.39	11.2127	6.39	13.8659	6.39	0.31628	6.39	5.05914
6.4	10.7577	6.4	10.4498	6.4	14.1201	6.4	0.29364	6.4	2.79199
6.41	10.1215	6.41	9.80933	6.41	14.1279	6.41	0.27334	6.41	1.70106
6.42	9.60093	6.42	9.2625	6.42	14.115	6.42	0.25508	6.42	1.19403
6.43	9.08039	6.43	8.78674	6.43	14.1623	6.43	0.23858	6.43	0.92867
6.44	8.6177	6.44	8.36463	6.44	14.205	6.44	0.22364	6.44	0.76188
6.45	8.03933	6.45	7.98289	6.45	14.3818	6.45	0.21005	6.45	0.64309
6.46	7.86582	6.46	7.63151	6.46	14.2344	6.46	0.19767	6.46	0.55327
6.47	7.34529	6.47	7.3031	6.47	14.4064	6.47	0.18634	6.47	0.48315
6.48	7.0561	6.48	6.99232	6.48	14.3933	6.48	0.17597	6.48	0.42711
6.49	6.59341	6.49	6.69545	6.49	14.542	6.49	0.16643	6.49	0.38149
6.5	6.4199	6.5	6.40996	6.5	14.4503	6.5	0.15765	6.5	0.33724
6.51	6.4199	6.51	6.13426	6.51	14.217	6.51	0.14954	6.51	0.28401
6.52	6.24639	6.52	5.86742	6.52	14.1411	6.52	0.14205	6.52	0.22454
6.53	6.18855	6.53	5.60899	6.53	13.9723	6.53	0.1281	6.53	0.17095
6.54	6.07287	6.54	5.35881	6.54	13.8605	6.54	0.09967	6.54	0.13759
6.55	5.66802	6.55	5.11695	6.55	14.0058	6.55	0.06088	6.55	0.11774
6.56	5.49451	6.56	4.88355	6.56	13.9582	6.56	0.0251	6.56	0.1066
6.57	5.14748	6.57	4.6588	6.57	14.068	6.57	0.00709	6.57	0.09711
6.58	5.20532	6.58	4.44288	6.58	13.8352	6.58	0.000140533	6.58	0.08884
6.59	4.97397	6.59	4.23592	6.59	13.86	6.59	0	6.59	0.08157
6.6	4.62695	6.6	4.03799	6.6	13.9925	6.6	0	6.6	0.07518
6.61	4.10642	6.61	3.84911	6.61	14.2826	6.61	0	6.61	0.06953
6.62	3.64372	6.62	3.6692	6.62	14.5303	6.62	0	6.62	0.06452
6.63	3.7594	6.63	3.49814	6.63	14.2855	6.63	0	6.63	0.06005
6.64	3.58589	6.64	3.33572	6.64	14.298	6.64	0	6.64	0.05602
6.65	3.35454	6.65	3.18171	6.65	14.3676	6.65	0	6.65	0.05237
6.66	3.2967	6.66	3.03582	6.66	14.2941	6.66	0	6.66	0.04907
6.67	3.47021	6.67	2.89774	6.67	14.0272	6.67	0	6.67	0.04607
6.68	3.7594	6.68	2.76712	6.68	13.6667	6.68	0	6.68	0.04334
6.69	3.99075	6.69	2.6436	6.69	13.3621	6.69	0	6.69	0.04085
6.7	3.58589	6.7	2.52683	6.7	13.6133	6.7	0	6.7	0.03858
6.71	3.52805	6.71	2.41644	6.71	13.5698	6.71	0	6.71	0.03649
6.72	3.58589	6.72	2.31208	6.72	13.4315	6.72	0	6.72	0.03458
6.73	3.70156	6.73	2.2134	6.73	13.2479	6.73	0	6.73	0.03282
6.74	3.41238	6.74	2.12006	6.74	13.4189	6.74	0	6.74	0.03119
6.75	2.83401	6.75	2.03173	6.75	13.8442	6.75	0	6.75	0.02943
6.76	2.37131	6.76	1.94812	6.76	14.1734	6.76	0	6.76	0.02473
6.77	2.25564	6.77	1.86893	6.77	14.2063	6.77	0	6.77	0.01756
6.78	1.90862	6.78	1.79389	6.78	14.4428	6.78	0	6.78	0.00935
6.79	1.96645	6.79	1.72274	6.79	14.3326	6.79	0	6.79	0.00352
6.8	1.79294	6.8	1.65524	6.8	14.4254	6.8	0	6.8	0.00118
6.81	2.1978	6.81	1.59117	6.81	14.0212	6.81	0	6.81	0.000649519
6.82	2.08213	6.82	1.53032	6.82	14.0697	6.82	0	6.82	0.000709102
6.83	2.42915	6.83	1.47249	6.83	13.7208	6.83	0	6.83	0.000777254
6.84	2.42915	6.84	1.41751	6.84	13.6742	6.84	0	6.84	0.000855695
6.85	2.08213	6.85	1.3652	6.85	13.9299	6.85	0	6.85	0.000946601
6.86	1.90862	6.86	1.31541	6.86	14.0378	6.86	0	6.86	0.00105
6.87	1.85078	6.87	1.268	6.87	14.0476	6.87	0	6.87	0.00118
6.88	1.50376	6.88	1.22283	6.88	14.3094	6.88	0	6.88	0.00133
6.89	1.50376	6.89	1.17976	6.89	14.2729	6.89	0	6.89	0.0015
6.9	1.67727	6.9	1.1387	6.9	14.0882	6.9	0	6.9	0.00172
6.91	1.79294	6.91	1.09952	6.91	13.955	6.91	0	6.91	0.00199
6.92	1.79294	6.92	1.06212	6.92	13.9234	6.92	0	6.92	0.00232
6.93	1.96645	6.93	1.02641	6.93	13.7431	6.93	0	6.93	0.00274
6.94	1.73511	6.94	0.9923	6.94	13.9143	6.94	0	6.94	0.00329
6.95	1.50376	6.95	0.95971	6.95	14.0867	6.95	0	6.95	0.00403
6.96	1.21457	6.96	0.92856	6.96	14.3103	6.96	0	6.96	0.00504
6.97	0.92539	6.97	0.89877	6.97	14.5351	6.97	0	6.97	0.00659
6.98	0.75188	6.98	0.87028	6.98	14.661	6.98	0	6.98	0.00939
6.99	0.98323	6.99	0.84302	6.99	14.4379	6.99	0	6.99	0.01547
7	1.33025	7	0.81693	7	14.1158	7	0	7	0.02898
7.01	1.61943	7.01	0.79196	7.01	13.8447	7.01	0	7.01	0.05522
7.02	1.85078	7.02	0.76805	7.02	13.6244	7.02	0	7.02	0.09548
7.03	1.73511	7.03	0.74516	7.03	13.705	7.03	0	7.03	0.13855
7.04	1.33025	7.04	0.72322	7.04	14.0365	7.04	0	7.04	0.15826
7.05	1.21457	7.05	0.70221	7.05	14.1187	7.05	0	7.05	0.14337
7.06	1.04106	7.06	0.68208	7.06	14.2517	7.06	0	7.06	0.1064
7.07	0.75188	7.07	0.66278	7.07	14.4853	7.07	0	7.07	0.06598
7.08	0.75188	7.08	0.64429	7.08	14.4697	7.08	0	7.08	0.03638
7.09	0.75188	7.09	0.62656	7.09	14.4547	7.09	0	7.09	0.01947
7.1	0.86755	7.1	0.60956	7.1	14.3403	7.1	0	7.1	0.01124
7.11	0.92539	7.11	0.59326	7.11	14.2765	7.11	0	7.11	0.00744
7.12	1.21457	7.12	0.57763	7.12	14.0132	7.12	0	7.12	0.0055
7.13	1.21457	7.13	0.56265	7.13	14.0006	7.13	0	7.13	0.00433
7.14	1.0989	7.14	0.54827	7.14	14.0884	7.14	0	7.14	0.00351
7.15	1.21457	7.15	0.53448	7.15	13.9767	7.15	0	7.15	0.00291
7.16	1.04106	7.16	0.52126	7.16	14.1155	7.16	0	7.16	0.00245
7.17	0.80972	7.17	0.50857	7.17	14.3048	7.17	0	7.17	0.00209
7.18	1.04106	7.18	0.49641	7.18	14.0945	7.18	0	7.18	0.0018
7.19	0.98323	7.19	0.48474	7.19	14.1346	7.19	0	7.19	0.00157
7.2	0.92539	7.2	0.47354	7.2	14.1751	7.2	0	7.2	0.00138
7.21	0.69404	7.21	0.4628	7.21	14.366	7.21	0	7.21	0.00122
7.22	0.69404	7.22	0.4525	7.22	14.3573	7.22	0	7.22	0.00109
7.23	0.40486	7.23	0.44263	7.23	14.599	7.23	0	7.23	0.000978475
7.24	0.28918	7.24	0.43315	7.24	14.6909	7.24	0	7.24	0.000883033
7.25	0.34702	7.25	0.42407	7.25	14.6333	7.25	0	7.25	0.000800876
7.26	0.28918	7.26	0.41536	7.26	14.6759	7.26	0	7.26	0.000729652
7.27	0.34702	7.27	0.40701	7.27	14.6188	7.27	0	7.27	0.000667508
7.28	0.80972	7.28	0.399	7.28	14.212	7.28	0	7.28	0.000612965
7.29	1.04106	7.29	0.39133	7.29	14.0055	7.29	0	7.29	0.000564834
7.3	0.98323	7.3	0.38397	7.3	14.0493	7.3	0	7.3	0.00052215
7.31	0.92539	7.31	0.37692	7.31	14.0933	7.31	0	7.31	0.000484122
7.32	0.80972	7.32	0.37017	7.32	14.1876	7.32	0	7.32	0.000450097
7.33	0.92539	7.33	0.3637	7.33	14.0822	7.33	0	7.33	0.000419533
7.34	1.15674	7.34	0.3575	7.34	13.8769	7.34	0	7.34	0.000391977
7.35	1.50376	7.35	0.35157	7.35	13.5719	7.35	0	7.35	0.000367047
7.36	1.61943	7.36	0.34589	7.36	13.4671	7.36	0	7.36	0.000344419
7.37	1.73511	7.37	0.34046	7.37	13.3625	7.37	0	7.37	0.00032382
7.38	1.61943	7.38	0.33528	7.38	13.4581	7.38	0	7.38	0.000305013
7.39	1.61943	7.39	0.33033	7.39	13.4539	7.39	0	7.39	0.000287797
7.4	1.33025	7.4	0.3256	7.4	13.6999	7.4	0	7.4	0.000271998
7.41	1.15674	7.41	0.32109	7.41	13.8461	7.41	0	7.41	0.000257463
7.42	1.04106	7.42	0.31679	7.42	13.9424	7.42	0	7.42	0.000244063
7.43	1.04106	7.43	0.31268	7.43	13.939	7.43	0	7.43	0.000231682
7.44	0.98323	7.44	0.30876	7.44	13.9856	7.44	0	7.44	0.000217118
7.45	0.98323	7.45	0.30502	7.45	13.9825	7.45	0	7.45	0.000179676
7.46	0.57837	7.46	0.30145	7.46	14.3294	7.46	0	7.46	0.000126114
7.47	0.52053	7.47	0.29803	7.47	14.3766	7.47	0	7.47	6.57968e-05
7.48	0.40486	7.48	0.29477	7.48	14.4738	7.48	0	7.48	2.40932e-05
7.49	0.34702	7.49	0.29165	7.49	14.5212	7.49	0	7.49	5.51534e-06
7.5	0.23135	7.5	0.28867	7.5	14.6186	7.5	0	7.5	0
7.51	0.28918	7.51	0.28583	7.51	14.5662	7.51	0	7.51	0
7.52	0.75188	7.52	0.28313	7.52	14.1639	7.52	0	7.52	0
7.53	1.04106	7.53	0.28057	7.53	13.9118	7.53	0	7.53	0
7.54	1.15674	7.54	0.27812	7.54	13.8097	7.54	0	7.54	0
7.55	0.98323	7.55	0.2757	7.55	13.9577	7.55	0	7.55	0
7.56	0.75188	7.56	0.27324	7.56	14.1556	7.56	0	7.56	0
7.57	0.52053	7.57	0.27072	7.57	14.3534	7.57	0	7.57	0
7.58	0.28918	7.58	0.26815	7.58	14.5513	7.58	0	7.58	0
7.59	0.11567	7.59	0.26558	7.59	14.6991	7.59	0	7.59	0
7.6	0.28918	7.6	0.263	7.6	14.5469	7.6	0	7.6	0
7.61	0.40486	7.61	0.26046	7.61	14.4448	7.61	0	7.61	0
7.62	0.86755	7.62	0.25797	7.62	14.0427	7.62	0	7.62	0
7.63	1.04106	7.63	0.25555	7.63	13.8906	7.63	0	7.63	2.62516e-05
7.64	1.04106	7.64	0.25322	7.64	13.8886	7.64	0	7.64	0.000103579
7.65	0.92539	7.65	0.25101	7.65	13.9868	7.65	0	7.65	0.000210309
7.66	0.80972	7.66	0.24894	7.66	14.085	7.66	0	7.66	0.000323616
7.67	0.52053	7.67	0.24704	7.67	14.3334	7.67	0	7.67	0.000397392
7.68	0.34702	7.68	0.24532	7.68	14.4819	7.68	0	7.68	0.000450526
7.69	0.52053	7.69	0.24381	7.69	14.3307	7.69	0	7.69	0.000480979
7.7	0.57837	7.7	0.24253	7.7	14.2796	7.7	0	7.7	0.000507067
7.71	0.17351	7.71	0.24151	7.71	14.6287	7.71	0	7.71	0.000535335
7.72	0.23135	7.72	0.24072	7.72	14.578	7.72	0	7.72	0.000566032
7.73	0.40486	7.73	0.24005	7.73	14.4275	7.73	0	7.73	0.000599445
7.74	0.28918	7.74	0.23887	7.74	14.5265	7.74	0	7.74	0.000635905
7.75	0.23135	7.75	0.23469	7.75	14.5729	7.75	0	7.75	0.000675791
7.76	0.11567	7.76	0.22641	7.76	14.6659	7.76	0	7.76	0.000719549
7.77	0.28918	7.77	0.21429	7.77	14.5057	7.77	0	7.77	0.000767693
7.78	0.57837	7.78	0.19895	7.78	14.2427	7.78	0	7.78	0.000820831
7.79	0.86755	7.79	0.18106	7.79	13.9775	7.79	0	7.79	0.000879678
7.8	0.75188	7.8	0.16125	7.8	14.0608	7.8	0	7.8	0.000945078
7.81	0.4627	7.81	0.14017	7.81	14.2929	7.81	0	7.81	0.00102
7.82	0.52053	7.82	0.11847	7.82	14.2246	7.82	0	7.82	0.0011
7.83	0.75188	7.83	0.09679	7.83	14.0062	7.83	0	7.83	0.00119
7.84	0.69404	7.84	0.07578	7.84	14.0384	7.84	0	7.84	0.0013
7.85	0.40486	7.85	0.05609	7.85	14.2718	7.85	0	7.85	0.00141
7.86	0.34702	7.86	0.03836	7.86	14.3067	7.86	0	7.86	0.00155
7.87	0.34702	7.87	0.02324	7.87	14.294	7.87	0	7.87	0.0017
7.88	0.28918	7.88	0.01138	7.88	14.3339	7.88	0	7.88	0.00188
7.89	0.17351	7.89	0.00342	7.89	14.4272	7.89	0	7.89	0.00209
7.9	0.05784	7.9	0	7.9	14.5243	7.9	0	7.9	0.00234
7.91	0	7.91	0.000826955	7.91	14.575	7.91	0	7.91	0.00263
7.92	0.40486	7.92	0.00335	7.92	14.2271	7.92	0	7.92	0.00299
7.93	0.75188	7.93	0.0061	7.93	13.9294	7.93	0	7.93	0.00341
7.94	1.0989	7.94	0.00881	7.94	13.6317	7.94	0	7.94	0.00394
7.95	0.98323	7.95	0.0115	7.95	13.734	7.95	0	7.95	0.00459
7.96	1.27241	7.96	0.01416	7.96	13.4863	7.96	0	7.96	0.00542
7.97	1.27241	7.97	0.01679	7.97	13.4885	7.97	0	7.97	0.0065
7.98	1.0989	7.98	0.01939	7.98	13.6407	7.98	0	7.98	0.00792
7.99	0.86755	7.99	0.02196	7.99	13.8429	7.99	0	7.99	0.0099
8	0.69404	8	0.02451	8	13.995	8	0	8	0.01288
8.01	0.52053	8.01	0.02703	8.01	14.1471	8.01	0	8.01	0.01822
8.02	0.75188	8.02	0.02952	8.02	13.9493	8.02	0	8.02	0.0297
8.03	0.92539	8.03	0.03198	8.03	13.8013	8.03	0	8.03	0.05523
8.04	0.86755	8.04	0.03442	8.04	13.8534	8.04	0	8.04	0.10506
8.05	0.69404	8.05	0.03682	8.05	14.0054	8.05	0	8.05	0.18232
8.06	0.75188	8.06	0.0392	8.06	13.9575	8.06	0	8.06	0.26701
8.07	1.04106	8.07	0.04155	8.07	13.7095	8.07	0	8.07	0.30963
8.08	0.98323	8.08	0.04388	8.08	13.7614	8.08	0	8.08	0.28771
8.09	1.21457	8.09	0.04618	8.09	13.5634	8.09	0	8.09	0.22436
8.1	1.27241	8.1	0.04845	8.1	13.5153	8.1	4.06579e-05	8.1	0.14674
8.11	1.5616	8.11	0.0507	8.11	13.2672	8.11	0.000519578	8.11	0.08408
8.12	1.90862	8.12	0.05291	8.12	12.9691	8.12	0.0013	8.12	0.04549
8.13	1.85078	8.13	0.05511	8.13	13.0209	8.13	0.00228	8.13	0.02561
8.14	1.38809	8.14	0.05728	8.14	13.4228	8.14	0.00311	8.14	0.0163
8.15	1.21457	8.15	0.05942	8.15	13.5746	8.15	0.00364	8.15	0.01174
8.16	0.80972	8.16	0.06154	8.16	13.9264	8.16	0.00403	8.16	0.00911
8.17	0.63621	8.17	0.06364	8.17	14.0781	8.17	0.00426	8.17	0.00735
8.18	0.40486	8.18	0.06571	8.18	14.2799	8.18	0.00449	8.18	0.00606
8.19	0.40486	8.19	0.06776	8.19	14.2816	8.19	0.00474	8.19	0.00509
8.2	0.23135	8.2	0.06979	8.2	14.4334	8.2	0.00502	8.2	0.00433
8.21	0.34702	8.21	0.0718	8.21	14.3351	8.21	0.00532	8.21	0.00372
8.22	0.17351	8.22	0.07379	8.22	14.4867	8.22	0.00565	8.22	0.00324
8.23	0.17351	8.23	0.07576	8.23	14.4884	8.23	0.00601	8.23	0.00284
8.24	0.4627	8.24	0.07771	8.24	14.2401	8.24	0.0064	8.24	0.00252
8.25	0.75188	8.25	0.07964	8.25	13.9917	8.25	0.00684	8.25	0.00224
8.26	0.80972	8.26	0.08156	8.26	13.9433	8.26	0.00732	8.26	0.00201
8.27	0.86755	8.27	0.08347	8.27	13.8949	8.27	0.00785	8.27	0.00181
8.28	0.98323	8.28	0.08536	8.28	13.7965	8.28	0.00844	8.28	0.00164
8.29	0.75188	8.29	0.08725	8.29	13.9981	8.29	0.00911	8.29	0.00149
8.3	0.4627	8.3	0.08912	8.3	14.2497	8.3	0.00985	8.3	0.00137
8.31	0.52053	8.31	0.091	8.31	14.2013	8.31	0.01069	8.31	0.00125
8.32	0.34702	8.32	0.09287	8.32	14.3529	8.32	0.01164	8.32	0.00115
8.33	0.63621	8.33	0.09475	8.33	14.1045	8.33	0.01272	8.33	0.00107
8.34	1.04106	8.34	0.09663	8.34	13.7561	8.34	0.01397	8.34	0.000988799
8.35	1.0989	8.35	0.09853	8.35	13.7077	8.35	0.0154	8.35	0.000918882
8.36	1.0989	8.36	0.10045	8.36	13.7093	8.36	0.01706	8.36	0.000869294
8.37	1.15674	8.37	0.1024	8.37	13.6609	8.37	0.01901	8.37	0.000967247
8.38	0.92539	8.38	0.10438	8.38	13.8626	8.38	0.02131	8.38	0.00117
8.39	0.80972	8.39	0.10642	8.39	13.9644	8.39	0.02406	8.39	0.00143
8.4	0.86755	8.4	0.10853	8.4	13.9161	8.4	0.02737	8.4	0.00165
8.41	0.80972	8.41	0.11071	8.41	13.968	8.41	0.03141	8.41	0.00179
8.42	0.63621	8.42	0.113	8.42	14.1199	8.42	0.0364	8.42	0.00188
8.43	0.69404	8.43	0.11542	8.43	14.072	8.43	0.04268	8.43	0.00192
8.44	0.86755	8.44	0.11798	8.44	13.9241	8.44	0.05072	8.44	0.00197
8.45	0.75188	8.45	0.12073	8.45	14.0265	8.45	0.06124	8.45	0.00202
8.46	0.80972	8.46	0.1237	8.46	13.979	8.46	0.07544	8.46	0.00209
8.47	0.92539	8.47	0.12694	8.47	13.8817	8.47	0.09571	8.47	0.00216
8.48	0.80972	8.48	0.13049	8.48	13.9847	8.48	0.12862	8.48	0.00219
8.49	0.92539	8.49	0.13442	8.49	13.8881	8.49	0.19355	8.49	0.00221
8.5	0.80972	8.5	0.13879	8.5	13.9918	8.5	0.3386	8.5	0.00222
8.51	0.52053	8.51	0.14368	8.51	14.2459	8.51	0.64613	8.51	0.00227
8.52	0.52053	8.52	0.14919	8.52	14.2506	8.52	1.18798	8.52	0.00238
8.53	0.57837	8.53	0.15543	8.53	14.2058	8.53	1.91445	8.53	0.00253
8.54	0.4627	8.54	0.16252	8.54	14.3118	8.54	2.51992	8.54	0.00272
8.55	0.52053	8.55	0.1706	8.55	14.2687	8.55	2.61071	8.55	0.00293
8.56	0.75188	8.56	0.17979	8.56	14.0765	8.56	2.25082	8.56	0.00317
8.57	0.86755	8.57	0.19022	8.57	13.9853	8.57	1.64567	8.57	0.00344
8.58	0.80972	8.58	0.20198	8.58	14.0452	8.58	1.02315	8.58	0.00375
8.59	0.98323	8.59	0.21504	8.59	13.9063	8.59	0.57224	8.59	0.00409
8.6	1.04106	8.6	0.22921	8.6	13.8683	8.6	0.31186	8.6	0.00449
8.61	0.98323	8.61	0.24394	8.61	13.9308	8.61	0.1828	8.61	0.00495
8.62	0.98323	8.62	0.25825	8.62	13.9429	8.62	0.12217	8.62	0.00549
8.63	1.04106	8.63	0.27056	8.63	13.9033	8.63	0.09096	8.63	0.00611
8.64	0.98323	8.64	0.27892	8.64	13.9604	8.64	0.07184	8.64	0.00685
8.65	0.86755	8.65	0.28152	8.65	14.0626	8.65	0.05851	8.65	0.00774
8.66	0.75188	8.66	0.27752	8.66	14.1592	8.66	0.04862	8.66	0.0088
8.67	0.69404	8.67	0.26746	8.67	14.2007	8.67	0.04103	8.67	0.01009
8.68	0.75188	8.68	0.25311	8.68	14.1385	8.68	0.03509	8.68	0.0117
8.69	0.80972	8.69	0.23678	8.69	14.0747	8.69	0.03034	8.69	0.01371
8.7	0.75188	8.7	0.22059	8.7	14.111	8.7	0.02649	8.7	0.01629
8.71	0.75188	8.71	0.20599	8.71	14.0986	8.71	0.02333	8.71	0.01966
8.72	0.63621	8.72	0.19369	8.72	14.1882	8.72	0.0207	8.72	0.0242
8.73	0.4627	8.73	0.1838	8.73	14.3299	8.73	0.0185	8.73	0.03069
8.74	0.23135	8.74	0.1761	8.74	14.5234	8.74	0.01662	8.74	0.0412
8.75	0	8.75	0.17025	8.75	14.7184	8.75	0.01502	8.75	0.0619
8.76	0	8.76	0.16587	8.76	14.7147	8.76	0.01364	8.76	0.1081
8.77	0.34702	8.77	0.16264	8.77	14.4119	8.77	0.01244	8.77	0.20608
8.78	0.28918	8.78	0.16027	8.78	14.4599	8.78	0.01139	8.78	0.37888
8.79	0.11567	8.79	0.15856	8.79	14.6085	8.79	0.01047	8.79	0.61095
8.8	0.40486	8.8	0.15734	8.8	14.3575	8.8	0.00965	8.8	0.80544
8.81	0.63621	8.81	0.15647	8.81	14.1567	8.81	0.00893	8.81	0.83647
8.82	0.57837	8.82	0.15586	8.82	14.2062	8.82	0.00829	8.82	0.72571
8.83	0.40486	8.83	0.15545	8.83	14.3559	8.83	0.00771	8.83	0.53764
8.84	0.40486	8.84	0.15518	8.84	14.3556	8.84	0.00719	8.84	0.33869
8.85	0.63621	8.85	0.15501	8.85	14.1555	8.85	0.00672	8.85	0.19112
8.86	0.57837	8.86	0.15491	8.86	14.2054	8.86	0.0063	8.86	0.10429
8.87	0.69404	8.87	0.15488	8.87	14.1054	8.87	0.00591	8.87	0.06071
8.88	0.63621	8.88	0.1549	8.88	14.1554	8.88	0.00556	8.88	0.0405
8.89	0.57837	8.89	0.15495	8.89	14.2054	8.89	0.00524	8.89	0.03054
8.9	0.69404	8.9	0.15505	8.9	14.1055	8.9	0.00495	8.9	0.0248
8.91	0.52053	8.91	0.15517	8.91	14.2556	8.91	0.00468	8.91	0.02093
8.92	0.52053	8.92	0.15532	8.92	14.2558	8.92	0.00443	8.92	0.01803
8.93	0.57837	8.93	0.15551	8.93	14.2059	8.93	0.0042	8.93	0.01582
8.94	0.86755	8.94	0.15572	8.94	13.9561	8.94	0.00399	8.94	0.01403
8.95	0.86755	8.95	0.15596	8.95	13.9563	8.95	0.00361	8.95	0.01263
8.96	0.75188	8.96	0.15623	8.96	14.0565	8.96	0.00285	8.96	0.01153
8.97	0.69404	8.97	0.15652	8.97	14.1068	8.97	0.00192	8.97	0.01067
8.98	0.80972	8.98	0.15684	8.98	14.007	8.98	0.000975815	8.98	0.01
8.99	0.75188	8.99	0.15718	8.99	14.0573	8.99	0.000425976	8.99	0.00949
9	0.80972	9	0.15755	9	14.0076	9	0.000100347	9	0.0091
9.01	0.52053	9.01	0.15794	9.01	14.258	9.01	0	9.01	0.00882
9.02	0.69404	9.02	0.15835	9.02	14.1083	9.02	0	9.02	0.00864
9.03	1.04106	9.03	0.15878	9.03	13.8087	9.03	0	9.03	0.00855
9.04	1.27241	9.04	0.15923	9.04	13.6091	9.04	0	9.04	0.00854
9.05	1.33025	9.05	0.1597	9.05	13.5595	9.05	0	9.05	0.00861
9.06	1.0989	9.06	0.16019	9.06	13.7599	9.06	0	9.06	0.00875
9.07	0.92539	9.07	0.16069	9.07	13.9103	9.07	0	9.07	0.00898
9.08	0.80972	9.08	0.16121	9.08	14.0107	9.08	0	9.08	0.00928
9.09	0.52053	9.09	0.16175	9.09	14.2612	9.09	0	9.09	0.00968
9.1	0.4627	9.1	0.1623	9.1	14.3117	9.1	0	9.1	0.01018
9.11	0.17351	9.11	0.16286	9.11	14.5621	9.11	0	9.11	0.0108
9.12	0.23135	9.12	0.16344	9.12	14.5126	9.12	0	9.12	0.01154
9.13	0.4627	9.13	0.16404	9.13	14.3131	9.13	0	9.13	0.01244
9.14	0.63621	9.14	0.16465	9.14	14.1637	9.14	0	9.14	0.01352
9.15	0.98323	9.15	0.16527	9.15	13.8642	9.15	0	9.15	0.01484
9.16	0.92539	9.16	0.1659	9.16	13.9147	9.16	0	9.16	0.01643
9.17	1.04106	9.17	0.16655	9.17	13.8153	9.17	0	9.17	0.01837
9.18	0.80972	9.18	0.16721	9.18	14.0158	9.18	0	9.18	0.02077
9.19	0.69404	9.19	0.16789	9.19	14.1164	9.19	0	9.19	0.02376
9.2	0.69404	9.2	0.16857	9.2	14.117	9.2	0	9.2	0.02754
9.21	0.57837	9.21	0.16928	9.21	14.2176	9.21	0	9.21	0.03235
9.22	0.40486	9.22	0.16999	9.22	14.3682	9.22	0	9.22	0.03855
9.23	0.28918	9.23	0.17072	9.23	14.4688	9.23	0	9.23	0.04693
9.24	0.23135	9.24	0.17146	9.24	14.5194	9.24	0	9.24	0.05901
9.25	0.11567	9.25	0.17221	9.25	14.6201	9.25	0	9.25	0.0789
9.26	0.11567	9.26	0.17298	9.26	14.6207	9.26	0	9.26	0.11831
9.27	0.11567	9.27	0.17376	9.27	14.6214	9.27	0	9.27	0.20642
9.28	0.17351	9.28	0.17456	9.28	14.572	9.28	0	9.28	0.39303
9.29	0.28918	9.29	0.17537	9.29	14.4727	9.29	0	9.29	0.7212
9.3	0.52053	9.3	0.17619	9.3	14.2734	9.3	0	9.3	1.16048
9.31	0.80972	9.31	0.17703	9.31	14.0241	9.31	0	9.31	1.52727
9.32	0.80972	9.32	0.17788	9.32	14.0249	9.32	0	9.32	1.58574
9.33	0.92539	9.33	0.17875	9.33	13.9256	9.33	0	9.33	1.38668
9.34	1.04106	9.34	0.17963	9.34	13.8263	9.34	0	9.34	1.0503
9.35	1.04106	9.35	0.18053	9.35	13.8271	9.35	0	9.35	0.67775
9.36	0.98323	9.36	0.18144	9.36	13.8779	9.36	0	9.36	0.38907
9.37	0.92539	9.37	0.18237	9.37	13.9286	9.37	0	9.37	0.21327
9.38	0.80972	9.38	0.18332	9.38	14.0295	9.38	0	9.38	0.12273
9.39	0.80972	9.39	0.1843	9.39	14.0303	9.39	0	9.39	0.07988
9.4	0.75188	9.4	0.18529	9.4	14.0811	9.4	0	9.4	0.05845
9.41	0.86755	9.41	0.18631	9.41	13.982	9.41	0	9.41	0.0458
9.42	0.80972	9.42	0.18735	9.42	14.0329	9.42	0	9.42	0.03716
9.43	0.80972	9.43	0.1884	9.43	14.0338	9.43	0	9.43	0.0308
9.44	0.69404	9.44	0.18947	9.44	14.1347	9.44	0	9.44	0.02594
9.45	0.57837	9.45	0.19056	9.45	14.2356	9.45	0	9.45	0.02215
9.46	0.34702	9.46	0.19166	9.46	14.4365	9.46	0	9.46	0.01913
9.47	0.4627	9.47	0.19277	9.47	14.3375	9.47	0	9.47	0.01668
9.48	0.52053	9.48	0.19389	9.48	14.2884	9.48	0	9.48	0.01468
9.49	0.57837	9.49	0.19503	9.49	14.2394	9.49	0	9.49	0.01301
9.5	0.40486	9.5	0.19618	9.5	14.3903	9.5	0	9.5	0.01162
9.51	0.4627	9.51	0.19734	9.51	14.3413	9.51	0	9.51	0.01043
9.52	0.57837	9.52	0.19852	9.52	14.2423	9.52	0	9.52	0.00942
9.53	0.75188	9.53	0.19972	9.53	14.0933	9.53	0	9.53	0.00855
9.54	0.98323	9.54	0.20093	9.54	13.8944	9.54	0	9.54	0.00779
9.55	1.27241	9.55	0.20216	9.55	13.6454	9.55	0	9.55	0.00713
9.56	1.67727	9.56	0.20341	9.56	13.2965	9.56	0	9.56	0.00655
9.57	2.08213	9.57	0.20468	9.57	12.9475	9.57	0	9.57	0.00604
9.58	2.13997	9.58	0.20597	9.58	12.8986	9.58	0	9.58	0.00559
9.59	1.85078	9.59	0.20727	9.59	13.1497	9.59	0	9.59	0.00518
9.6	1.44592	9.6	0.20859	9.6	13.5008	9.6	0	9.6	0.00482
9.61	1.15674	9.61	0.20993	9.61	13.752	9.61	0	9.61	0.0045
9.62	0.86755	9.62	0.21129	9.62	14.0031	9.62	0	9.62	0.0042
9.63	0.80972	9.63	0.21267	9.63	14.0543	9.63	0	9.63	0.00394
9.64	0.75188	9.64	0.21407	9.64	14.1055	9.64	0	9.64	0.00369
9.65	0.69404	9.65	0.21548	9.65	14.1567	9.65	0	9.65	0.00347
9.66	1.15674	9.66	0.21692	9.66	13.7579	9.66	0	9.66	0.00327
9.67	1.0989	9.67	0.21837	9.67	13.8091	9.67	0	9.67	0.00309
9.68	1.0989	9.68	0.21984	9.68	13.8104	9.68	0	9.68	0.00292
9.69	1.0989	9.69	0.22133	9.69	13.8116	9.69	0	9.69	0.00277
9.7	1.0989	9.7	0.22284	9.7	13.8129	9.7	0	9.7	0.00262
9.71	1.21457	9.71	0.22437	9.71	13.7142	9.71	0	9.71	0.00249
9.72	0.92539	9.72	0.22592	9.72	13.9655	9.72	0	9.72	0.00227
9.73	0.63621	9.73	0.22748	9.73	14.2168	9.73	0	9.73	0.00181
9.74	0.40486	9.74	0.22907	9.74	14.4182	9.74	0	9.74	0.00125
9.75	0.40486	9.75	0.23067	9.75	14.4195	9.75	0	9.75	0.000680014
9.76	0.4627	9.76	0.23229	9.76	14.3709	9.76	0	9.76	0.000326278
9.77	0.23135	9.77	0.23394	9.77	14.5723	9.77	4.91769e-07	9.77	0.00010321
9.78	0.40486	9.78	0.2356	9.78	14.4237	9.78	0.00193	9.78	2.93025e-07
9.79	0.63621	9.79	0.23728	9.79	14.2251	9.79	0.00634	9.79	0
9.8	0.92539	9.8	0.23898	9.8	13.9766	9.8	0.01156	9.8	0
9.81	1.0989	9.81	0.2407	9.81	13.828	9.81	0.0169	9.81	0
9.82	1.15674	9.82	0.24243	9.82	13.7795	9.82	0.02052	9.82	0
9.83	1.0989	9.83	0.24418	9.83	13.831	9.83	0.02368	9.83	0
9.84	1.04106	9.84	0.24595	9.84	13.8825	9.84	0.02582	9.84	0
9.85	0.98323	9.85	0.24772	9.85	13.934	9.85	0.02722	9.85	0
9.86	0.92539	9.86	0.2495	9.86	13.9855	9.86	0.02873	9.86	0
9.87	0.98323	9.87	0.25129	9.87	13.937	9.87	0.03038	9.87	0
9.88	0.86755	9.88	0.2531	9.88	14.0385	9.88	0.03216	9.88	0
9.89	0.75188	9.89	0.25493	9.89	14.1401	9.89	0.03412	9.89	0
9.9	0.75188	9.9	0.25677	9.9	14.1416	9.9	0.03625	9.9	0
9.91	0.80972	9.91	0.25863	9.91	14.0932	9.91	0.03859	9.91	0
9.92	1.0989	9.92	0.26052	9.92	13.8448	9.92	0.04116	9.92	0
9.93	0.98323	9.93	0.26243	9.93	13.9464	9.93	0.044	9.93	0
9.94	0.80972	9.94	0.26437	9.94	14.0981	9.94	0.04715	9.94	0
9.95	0.75188	9.95	0.26634	9.95	14.1497	9.95	0.05064	9.95	0
9.96	0.69404	9.96	0.26833	9.96	14.2014	9.96	0.05453	9.96	0
9.97	0.80972	9.97	0.27035	9.97	14.1031	9.97	0.0589	9.97	0
9.98	0.69404	9.98	0.27238	9.98	14.2049	9.98	0.06381	9.98	0
9.99	0.69404	9.99	0.27444	9.99	14.2066	9.99	0.06935	9.99	0
10	0.75188	10	0.27651	10	14.1583	10	0.07566	10	0
10.01	0.69404	10.01	0.2786	10.01	14.2101	10.01	0.08286	10.01	0
10.02	0.92539	10.02	0.28071	10.02	14.0119	10.02	0.09114	10.02	0
10.03	0.86755	10.03	0.28283	10.03	14.0637	10.03	0.10072	10.03	0
10.04	0.86755	10.04	0.28497	10.04	14.0655	10.04	0.1119	10.04	0
10.05	0.86755	10.05	0.28713	10.05	14.0673	10.05	0.12504	10.05	0
10.06	0.80972	10.06	0.2893	10.06	14.1192	10.06	0.14063	10.06	0
10.07	0.57837	10.07	0.2915	10.07	14.321	10.07	0.15932	10.07	0
10.08	0.4627	10.08	0.29371	10.08	14.4229	10.08	0.18207	10.08	0
10.09	0.40486	10.09	0.29593	10.09	14.4748	10.09	0.21008	10.09	0
10.1	0.34702	10.1	0.29818	10.1	14.5267	10.1	0.24499	10.1	0
10.11	0.34702	10.11	0.30043	10.11	14.5286	10.11	0.28923	10.11	0
10.12	0.63621	10.12	0.30271	10.12	14.2805	10.12	0.34638	10.12	1.59531e-05
10.13	0.69404	10.13	0.305	10.13	14.2325	10.13	0.42221	10.13	0.000189232
10.14	0.75188	10.14	0.30732	10.14	14.1844	10.14	0.5272	10.14	0.00357
10.15	0.98323	10.15	0.30964	10.15	13.9864	10.15	0.68678	10.15	0.01009
10.16	0.92539	10.16	0.31199	10.16	14.0384	10.16	0.97632	10.16	0.01744
10.17	0.57837	10.17	0.31435	10.17	14.3404	10.17	1.60177	10.17	0.02462
10.18	0.80972	10.18	0.31673	10.18	14.1424	10.18	2.97996	10.18	0.02953
10.19	0.98323	10.19	0.31912	10.19	13.9944	10.19	5.61529	10.19	0.03395
10.2	0.80972	10.2	0.32153	10.2	14.1464	10.2	9.58615	10.2	0.03694
10.21	0.86755	10.21	0.32396	10.21	14.0985	10.21	13.7642	10.21	0.03894
10.22	0.75188	10.22	0.32641	10.22	14.2006	10.22	15.6639	10.22	0.04111
10.23	0.63621	10.23	0.32887	10.23	14.3027	10.23	14.5923	10.23	0.04347
10.24	0.75188	10.24	0.33134	10.24	14.2048	10.24	12.0736	10.24	0.04603
10.25	0.80972	10.25	0.33383	10.25	14.1569	10.25	8.69515	10.25	0.04883
10.26	0.80972	10.26	0.33634	10.26	14.159	10.26	5.41173	10.26	0.0519
10.27	0.92539	10.27	0.33886	10.27	14.0611	10.27	3.06476	10.27	0.05534
10.28	1.15674	10.28	0.34139	10.28	13.8633	10.28	1.7035	10.28	0.0595
10.29	1.15674	10.29	0.34394	10.29	13.8654	10.29	1.02348	10.29	0.06426
10.3	0.86755	10.3	0.34651	10.3	14.1176	10.3	0.69992	10.3	0.0695
10.31	0.92539	10.31	0.3491	10.31	14.0698	10.31	0.52993	10.31	0.07512
10.32	0.86755	10.32	0.35171	10.32	14.122	10.32	0.4239	10.32	0.08118
10.33	0.80972	10.33	0.35435	10.33	14.1742	10.33	0.34924	10.33	0.08785
10.34	0.86755	10.34	0.35701	10.34	14.1265	10.34	0.29359	10.34	0.09515
10.35	0.75188	10.35	0.35969	10.35	14.2288	10.35	0.25092	10.35	0.10335
10.36	0.63621	10.36	0.36241	10.36	14.331	10.36	0.2176	10.36	0.11265
10.37	0.98323	10.37	0.36515	10.37	14.0334	10.37	0.19122	10.37	0.12328
10.38	1.04106	10.38	0.36793	10.38	13.9857	10.38	0.17014	10.38	0.1355
10.39	0.98323	10.39	0.37075	10.39	14.0381	10.39	0.15323	10.39	0.14963
10.4	0.98323	10.4	0.37361	10.4	14.0405	10.4	0.13968	10.4	0.1661
10.41	1.15674	10.41	0.37651	10.41	13.893	10.41	0.12897	10.41	0.18547
10.42	1.21457	10.42	0.37947	10.42	13.8455	10.42	0.12077	10.42	0.20845
10.43	1.33025	10.43	0.38249	10.43	13.7481	10.43	0.11492	10.43	0.236
10.44	1.38809	10.44	0.38558	10.44	13.7007	10.44	0.11157	10.44	0.26942
10.45	1.67727	10.45	0.38876	10.45	13.4534	10.45	0.11147	10.45	0.3105
10.46	1.50376	10.46	0.39203	10.46	13.6061	10.46	0.11727	10.46	0.36177
10.47	1.50376	10.47	0.39541	10.47	13.609	10.47	0.13646	10.47	0.42688
10.48	1.21457	10.48	0.39892	10.48	13.862	10.48	0.18392	10.48	0.51133
10.49	0.75188	10.49	0.40258	10.49	14.2651	10.49	0.27698	10.49	0.62392
10.5	0.57837	10.5	0.40641	10.5	14.4183	10.5	0.41673	10.5	0.78159
10.51	0.40486	10.51	0.41045	10.51	14.5717	10.51	0.56084	10.51	1.02727
10.52	0.23135	10.52	0.41474	10.52	14.7254	10.52	0.62268	10.52	1.4863
10.53	0.40486	10.53	0.4193	10.53	14.5792	10.53	0.58634	10.53	2.48357
10.54	0.4627	10.54	0.42419	10.54	14.5334	10.54	0.50819	10.54	4.63146
10.55	0.75188	10.55	0.42947	10.55	14.2878	10.55	0.40812	10.55	8.59112
10.56	0.80972	10.56	0.4352	10.56	14.2427	10.56	0.32555	10.56	14.2904
10.57	0.80972	10.57	0.44145	10.57	14.248	10.57	0.31373	10.57	19.8901
10.58	0.92539	10.58	0.44832	10.58	14.1538	10.58	0.41859	10.58	21.9917
10.59	0.69404	10.59	0.45588	10.59	14.3602	10.59	0.67244	10.59	20.1752
10.6	0.86755	10.6	0.46422	10.6	14.2172	10.6	1.049	10.6	16.6327
10.61	0.98323	10.61	0.4734	10.61	14.125	10.61	1.39649	10.61	12.0146
10.62	1.27241	10.62	0.48347	10.62	13.8835	10.62	1.48555	10.62	7.53106
10.63	1.33025	10.63	0.49435	10.63	13.8427	10.63	1.33573	10.63	4.31511
10.64	1.27241	10.64	0.50585	10.64	13.9025	10.64	1.08411	10.64	2.44885
10.65	1.38809	10.65	0.51752	10.65	13.8124	10.65	0.76601	10.65	1.53134
10.66	1.50376	10.66	0.52862	10.66	13.7218	10.66	0.47169	10.66	1.13562
10.67	1.38809	10.67	0.53809	10.67	13.8298	10.67	0.26766	10.67	1.02225
10.68	1.33025	10.68	0.54473	10.68	13.8854	10.68	0.15085	10.68	1.13349
10.69	1.04106	10.69	0.54762	10.69	14.1378	10.69	0.09329	10.69	1.47543
10.7	1.04106	10.7	0.54652	10.7	14.1369	10.7	0.06574	10.7	1.97621
10.71	0.98323	10.71	0.54191	10.71	14.183	10.71	0.05073	10.71	2.36973
10.72	0.86755	10.72	0.53487	10.72	14.277	10.72	0.04103	10.72	2.36226
10.73	0.69404	10.73	0.52665	10.73	14.4201	10.73	0.03404	10.73	2.07523
10.74	0.69404	10.74	0.51844	10.74	14.4131	10.74	0.02874	10.74	1.66935
10.75	0.63621	10.75	0.51108	10.75	14.4569	10.75	0.0246	10.75	1.18985
10.76	0.80972	10.76	0.50503	10.76	14.3018	10.76	0.02131	10.76	0.7731
10.77	0.98323	10.77	0.50041	10.77	14.1479	10.77	0.01865	10.77	0.49139
10.78	0.98323	10.78	0.49716	10.78	14.1451	10.78	0.01646	10.78	0.33053
10.79	1.21457	10.79	0.49508	10.79	13.9434	10.79	0.01464	10.79	0.24656
10.8	1.33025	10.8	0.49397	10.8	13.8424	10.8	0.01312	10.8	0.20079
10.81	1.27241	10.81	0.49362	10.81	13.8921	10.81	0.01182	10.81	0.17169
10.82	1.04106	10.82	0.49387	10.82	14.0923	10.82	0.0107	10.82	0.1504
10.83	0.98323	10.83	0.49458	10.83	14.1429	10.83	0.00974	10.83	0.13361
10.84	0.80972	10.84	0.49564	10.84	14.2938	10.84	0.00891	10.84	0.11992
10.85	0.63621	10.85	0.49696	10.85	14.445	10.85	0.00818	10.85	0.10852
10.86	0.75188	10.86	0.49847	10.86	14.3462	10.86	0.00754	10.86	0.09888
10.87	0.86755	10.87	0.50013	10.87	14.2476	10.87	0.00697	10.87	0.09064
10.88	0.86755	10.88	0.5019	10.88	14.2491	10.88	0.00646	10.88	0.08352
10.89	0.75188	10.89	0.5044	10.89	14.3513	10.89	0.00601	10.89	0.07731
10.9	0.92539	10.9	0.50792	10.9	14.2042	10.9	0.0056	10.9	0.07186
10.91	1.15674	10.91	0.51245	10.91	14.0081	10.91	0.00523	10.91	0.06705
10.92	1.33025	10.92	0.5182	10.92	13.8629	10.92	0.0049	10.92	0.06278
10.93	1.44592	10.93	0.525	10.93	13.7687	10.93	0.00451	10.93	0.05899
10.94	1.38809	10.94	0.53265	10.94	13.8252	10.94	0.00409	10.94	0.05561
10.95	1.61943	10.95	0.54094	10.95	13.6322	10.95	0.00368	10.95	0.05259
10.96	1.67727	10.96	0.54969	10.96	13.5896	10.96	0.00333	10.96	0.04989
10.97	1.67727	10.97	0.5587	10.97	13.5972	10.97	0.00306	10.97	0.04746
10.98	1.44592	10.98	0.56777	10.98	13.8049	10.98	0.00282	10.98	0.04496
10.99	1.04106	10.99	0.5767	10.99	14.1625	10.99	0.00265	10.99	0.03932
11	1.33025	11	0.5853	11	13.9197	11	0.00251	11	0.03168
11.01	1.50376	11.01	0.59338	11.01	13.7766	11.01	0.00239	11.01	0.02417
11.02	1.50376	11.02	0.60073	11.02	13.7828	11.02	0.00223	11.02	0.01815
11.03	1.44592	11.03	0.60717	11.03	13.8383	11.03	0.00184	11.03	0.015
11.04	1.38809	11.04	0.61249	11.04	13.8927	11.04	0.00133	11.04	0.01292
11.05	1.5616	11.05	0.61676	11.05	13.7464	11.05	0.000826482	11.05	0.01312
11.06	1.0989	11.06	0.62062	11.06	14.1496	11.06	0.000445978	11.06	0.01463
11.07	0.80972	11.07	0.62404	11.07	14.4025	11.07	0.000211967	11.07	0.01683
11.08	0.57837	11.08	0.62732	11.08	14.6053	11.08	3.84457e-05	11.08	0.02026
11.09	0.75188	11.09	0.63062	11.09	14.4581	11.09	0	11.09	0.02651
11.1	0.86755	11.1	0.63394	11.1	14.3609	11.1	0	11.1	0.04003
11.11	0.98323	11.11	0.63728	11.11	14.2637	11.11	0	11.11	0.07029
11.12	0.92539	11.12	0.64065	11.12	14.3166	11.12	0	11.12	0.12964
11.13	1.0989	11.13	0.64403	11.13	14.1694	11.13	0	11.13	0.222
11.14	1.21457	11.14	0.64743	11.14	14.0723	11.14	0	11.14	0.32497
11.15	1.38809	11.15	0.65086	11.15	13.9252	11.15	0	11.15	0.38028
11.16	1.21457	11.16	0.6543	11.16	14.0782	11.16	0	11.16	0.36101
11.17	1.21457	11.17	0.65777	11.17	14.0811	11.17	0	11.17	0.30809
11.18	1.27241	11.18	0.66126	11.18	14.034	11.18	0	11.18	0.23719
11.19	1.50376	11.19	0.66477	11.19	13.837	11.19	0	11.19	0.15758
11.2	1.50376	11.2	0.6683	11.2	13.84	11.2	0	11.2	0.09299
11.21	1.50376	11.21	0.67185	11.21	13.843	11.21	0	11.21	0.05183
11.22	1.38809	11.22	0.67543	11.22	13.946	11.22	0	11.22	0.0299
11.23	1.0989	11.23	0.67903	11.23	14.1991	11.23	0	11.23	0.01937
11.24	1.04106	11.24	0.68265	11.24	14.2521	11.24	0	11.24	0.01414
11.25	1.38809	11.25	0.6863	11.25	13.9552	11.25	0	11.25	0.01108
11.26	1.15674	11.26	0.68998	11.26	14.1583	11.26	0	11.26	0.00901
11.27	1.15674	11.27	0.69368	11.27	14.1615	11.27	0	11.27	0.00748
11.28	1.15674	11.28	0.69741	11.28	14.1646	11.28	0	11.28	0.00631
11.29	1.38809	11.29	0.70117	11.29	13.9678	11.29	0	11.29	0.0054
11.3	1.5616	11.3	0.70496	11.3	13.821	11.3	0	11.3	0.00467
11.31	1.50376	11.31	0.70878	11.31	13.8743	11.31	0	11.31	0.00408
11.32	1.38809	11.32	0.71264	11.32	13.9775	11.32	0	11.32	0.00359
11.33	1.61943	11.33	0.71652	11.33	13.7808	11.33	0	11.33	0.00319
11.34	1.90862	11.34	0.72045	11.34	13.5341	11.34	0	11.34	0.00285
11.35	2.1978	11.35	0.72441	11.35	13.2875	11.35	0	11.35	0.00256
11.36	2.08213	11.36	0.72841	11.36	13.3909	11.36	0	11.36	0.00232
11.37	1.96645	11.37	0.73244	11.37	13.4943	11.37	0	11.37	0.0021
11.38	1.79294	11.38	0.73653	11.38	13.6478	11.38	0	11.38	0.00194
11.39	1.79294	11.39	0.74065	11.39	13.6512	11.39	0	11.39	0.00182
11.4	1.50376	11.4	0.74482	11.4	13.9048	11.4	0	11.4	0.00172
11.41	1.0989	11.41	0.74904	11.41	14.2583	11.41	0	11.41	0.00163
11.42	0.86755	11.42	0.75331	11.42	14.462	11.42	0	11.42	0.00154
11.43	1.27241	11.43	0.75763	11.43	14.1156	11.43	0	11.43	0.00147
11.44	1.21457	11.44	0.76201	11.44	14.1693	11.44	0	11.44	0.0014
11.45	1.21457	11.45	0.76645	11.45	14.1731	11.45	0	11.45	0.00134
11.46	1.27241	11.46	0.77094	11.46	14.1269	11.46	0	11.46	0.00128
11.47	1.21457	11.47	0.7755	11.47	14.1807	11.47	0	11.47	0.00122
11.48	1.15674	11.48	0.78012	11.48	14.2347	11.48	1.4252e-05	11.48	0.00118
11.49	1.27241	11.49	0.78482	11.49	14.1386	11.49	4.9923e-05	11.49	0.00114
11.5	1.15674	11.5	0.78958	11.5	14.2427	11.5	9.14819e-05	11.5	0.00111
11.51	1.27241	11.51	0.79442	11.51	14.1468	11.51	0.000130914	11.51	0.00108
11.52	1.33025	11.52	0.79935	11.52	14.1009	11.52	0.0001597	11.52	0.00106
11.53	1.33025	11.53	0.80435	11.53	14.1052	11.53	0.000187419	11.53	0.00105
11.54	1.33025	11.54	0.80944	11.54	14.1095	11.54	0.000210616	11.54	0.00104
11.55	1.44592	11.55	0.81462	11.55	14.0139	11.55	0.000223914	11.55	0.00103
11.56	1.38809	11.56	0.8199	11.56	14.0683	11.56	0.00023625	11.56	0.000991435
11.57	1.27241	11.57	0.82528	11.57	14.1729	11.57	0.000249634	11.57	0.000900503
11.58	1.04106	11.58	0.83077	11.58	14.3775	11.58	0.000264188	11.58	0.000807646
11.59	1.27241	11.59	0.83637	11.59	14.1823	11.59	0.000280054	11.59	0.000733036
11.6	1.33025	11.6	0.84208	11.6	14.1371	11.6	0.000297393	11.6	0.000713667
11.61	1.50376	11.61	0.84792	11.61	13.992	11.61	0.000316393	11.61	0.000714264
11.62	1.33025	11.62	0.85388	11.62	14.1471	11.62	0.000337274	11.62	0.000749364
11.63	1.33025	11.63	0.85998	11.63	14.1523	11.63	0.000360293	11.63	0.000826397
11.64	1.50376	11.64	0.86622	11.64	14.0075	11.64	0.00038575	11.64	0.000917863
11.65	1.5616	11.65	0.87261	11.65	13.9629	11.65	0.000414005	11.65	0.00103
11.66	1.5616	11.66	0.87915	11.66	13.9685	11.66	0.000445481	11.66	0.00115
11.67	1.33025	11.67	0.88586	11.67	14.1742	11.67	0.000480687	11.67	0.00131
11.68	1.27241	11.68	0.89274	11.68	14.23	11.68	0.000520237	11.68	0.00149
11.69	1.27241	11.69	0.89981	11.69	14.236	11.69	0.000564875	11.69	0.00172
11.7	0.98323	11.7	0.90708	11.7	14.4921	11.7	0.000615513	11.7	0.002
11.71	0.92539	11.71	0.91456	11.71	14.5485	11.71	0.000673276	11.71	0.00236
11.72	0.86755	11.72	0.92225	11.72	14.605	11.72	0.000739564	11.72	0.00283
11.73	1.0989	11.73	0.93018	11.73	14.4117	11.73	0.00081614	11.73	0.00345
11.74	1.21457	11.74	0.93835	11.74	14.3186	11.74	0.000905246	11.74	0.00431
11.75	1.50376	11.75	0.94678	11.75	14.0757	11.75	0.00101	11.75	0.00562
11.76	1.67727	11.76	0.95547	11.76	13.9331	11.76	0.00113	11.76	0.00823
11.77	1.79294	11.77	0.96444	11.77	13.8407	11.77	0.00128	11.77	0.01466
11.78	1.96645	11.78	0.9737	11.78	13.6985	11.78	0.00146	11.78	0.02934
11.79	1.85078	11.79	0.98327	11.79	13.8066	11.79	0.00168	11.79	0.05504
11.8	1.73511	11.8	0.99317	11.8	13.915	11.8	0.00195	11.8	0.09067
11.81	1.67727	11.81	1.00342	11.81	13.9737	11.81	0.00229	11.81	0.12612
11.82	1.61943	11.82	1.01402	11.82	14.0327	11.82	0.00299	11.82	0.1417
11.83	1.5616	11.83	1.02501	11.83	14.092	11.83	0.00459	11.83	0.13454
11.84	1.5616	11.84	1.0364	11.84	14.1016	11.84	0.00674	11.84	0.11923
11.85	1.44592	11.85	1.04822	11.85	14.2116	11.85	0.0092	11.85	0.0988
11.86	1.38809	11.86	1.0605	11.86	14.272	11.86	0.01227	11.86	0.07543
11.87	1.33025	11.87	1.07325	11.87	14.3328	11.87	0.01752	11.87	0.05653
11.88	1.38809	11.88	1.08653	11.88	14.294	11.88	0.02802	11.88	0.04499
11.89	1.5616	11.89	1.10035	11.89	14.1557	11.89	0.04763	11.89	0.03968
11.9	1.61943	11.9	1.11476	11.9	14.1179	11.9	0.07807	11.9	0.03819
11.91	1.79294	11.91	1.12979	11.91	13.9807	11.91	0.11258	11.91	0.0386
11.92	1.96645	11.92	1.14549	11.92	13.8439	11.92	0.13229	11.92	0.03993
11.93	2.02429	11.93	1.1619	11.93	13.8078	11.93	0.12717	11.93	0.04181
11.94	1.96645	11.94	1.17906	11.94	13.8724	11.94	0.11159	11.94	0.04415
11.95	1.5616	11.95	1.19704	11.95	14.2376	11.95	0.09201	11.95	0.04693
11.96	1.73511	11.96	1.21589	11.96	14.1035	11.96	0.06798	11.96	0.05016
11.97	1.5616	11.97	1.23568	11.97	14.2703	11.97	0.0465	11.97	0.05388
11.98	1.73511	11.98	1.25648	11.98	14.1379	11.98	0.03208	11.98	0.05816
11.99	1.90862	11.99	1.27836	11.99	14.0064	11.99	0.02441	11.99	0.06306
12	1.85078	12	1.30141	12	14.0759	12	0.02121	12	0.0687
12.01	2.08213	12.01	1.32573	12.01	13.8965	12.01	0.02028	12.01	0.07521
12.02	2.08213	12.02	1.35141	12.02	13.9183	12.02	0.02039	12.02	0.08275
12.03	1.90862	12.03	1.37857	12.03	14.0912	12.03	0.02104	12.03	0.09155
12.04	1.61943	12.04	1.40734	12.04	14.3656	12.04	0.02209	12.04	0.10189
12.05	1.27241	12.05	1.43786	12.05	14.6914	12.05	0.02349	12.05	0.11413
12.06	1.5616	12.06	1.4703	12.06	14.4689	12.06	0.02523	12.06	0.12877
12.07	1.50376	12.07	1.50483	12.07	14.5481	12.07	0.02736	12.07	0.14646
12.08	1.44592	12.08	1.54168	12.08	14.6293	12.08	0.02992	12.08	0.16811
12.09	1.33025	12.09	1.58108	12.09	14.7627	12.09	0.03299	12.09	0.19498
12.1	1.21457	12.1	1.62332	12.1	14.8984	12.1	0.03667	12.1	0.22887
12.11	1.50376	12.11	1.66871	12.11	14.6868	12.11	0.0411	12.11	0.27246
12.12	1.61943	12.12	1.71763	12.12	14.6283	12.12	0.04647	12.12	0.32994
12.13	1.73511	12.13	1.7705	12.13	14.573	12.13	0.05307	12.13	0.4089
12.14	1.85078	12.14	1.82782	12.14	14.5215	12.14	0.06125	12.14	0.52721
12.15	2.02429	12.15	1.89015	12.15	14.4243	12.15	0.07155	12.15	0.73525
12.16	2.13997	12.16	1.95816	12.16	14.3819	12.16	0.08475	12.16	1.16633
12.17	2.31348	12.17	2.0326	12.17	14.2949	12.17	0.10205	12.17	2.09337
12.18	2.31348	12.18	2.11436	12.18	14.3641	12.18	0.12542	12.18	3.87925
12.19	2.31348	12.19	2.20445	12.19	14.4404	12.19	0.15904	12.19	6.67337
12.2	2.25564	12.2	2.30402	12.2	14.5746	12.2	0.21447	12.2	9.88172
12.21	2.89184	12.21	2.4144	12.21	14.1181	12.21	0.32565	12.21	12.032
12.22	2.94968	12.22	2.53712	12.22	14.172	12.22	0.57358	12.22	12.015
12.23	3.06536	12.23	2.67389	12.23	14.1877	12.23	1.0877	12.23	10.555
12.24	3.18103	12.24	2.8267	12.24	14.2171	12.24	1.96063	12.24	8.64341
12.25	3.47021	12.25	2.9978	12.25	14.1119	12.25	3.07044	12.25	6.36956
12.26	3.58589	12.26	3.18974	12.26	14.1744	12.26	3.90482	12.26	4.10069
12.27	3.87507	12.27	3.40543	12.27	14.107	12.27	3.92777	12.27	2.39237
12.28	3.70156	12.28	3.6482	12.28	14.4625	12.28	3.45858	12.28	1.35459
12.29	3.7594	12.29	3.92185	12.29	14.6441	12.29	2.88322	12.29	0.81677
12.3	3.99075	12.3	4.23072	12.3	14.7056	12.3	2.14889	12.3	0.55614
12.31	4.45344	12.31	4.57981	12.31	14.6011	12.31	1.38514	12.31	0.41971
12.32	4.33777	12.32	4.97485	12.32	15.0355	12.32	0.8041	12.32	0.33544
12.33	4.74263	12.33	5.42242	12.33	15.0644	12.33	0.4507	12.33	0.27625
12.34	5.37883	12.34	5.93005	12.34	14.9441	12.34	0.26915	12.34	0.23188
12.35	6.65124	12.35	6.50627	12.35	14.3319	12.35	0.18229	12.35	0.19752
12.36	7.5188	12.36	7.16073	12.36	14.1359	12.36	0.13716	12.36	0.17039
12.37	8.50202	12.37	7.90411	12.37	13.9151	12.37	0.10931	12.37	0.14861
12.38	9.2539	12.38	8.74806	12.38	13.9795	12.38	0.08972	12.38	0.13085
12.39	10.295	12.39	9.70493	12.39	13.8895	12.39	0.07506	12.39	0.1162
12.4	11.4517	12.4	10.7873	12.4	13.8057	12.4	0.06373	12.4	0.10399
12.41	12.4928	12.41	12.0069	12.41	13.9382	12.41	0.0548	12.41	0.0937
12.42	13.4182	12.42	13.3739	12.42	14.2954	12.42	0.04762	12.42	0.08497
12.43	15.0954	12.43	14.8939	12.43	14.132	12.43	0.04177	12.43	0.07752
12.44	17.1197	12.44	16.5648	12.44	13.7965	12.44	0.03693	12.44	0.07111
12.45	19.5489	12.45	18.3722	12.45	13.2264	12.45	0.03289	12.45	0.06558
12.46	21.8045	12.46	20.2814	12.46	12.8926	12.46	0.02948	12.46	0.06079
12.47	23.7131	12.47	22.2298	12.47	12.8919	12.47	0.02657	12.47	0.05664
12.48	24.9277	12.48	24.1185	12.48	13.4407	12.48	0.02408	12.48	0.05303
12.49	26.0844	12.49	25.8103	12.49	13.8728	12.49	0.02192	12.49	0.04991
12.5	27.1255	12.5	27.1398	12.5	14.0982	12.5	0.02004	12.5	0.04721
12.51	27.4725	12.51	27.9404	12.51	14.476	12.51	0.01839	12.51	0.04491
12.52	27.1255	12.52	28.0858	12.52	14.8991	12.52	0.01693	12.52	0.04296
12.53	26.7785	12.53	27.5271	12.53	14.7261	12.53	0.01565	12.53	0.04136
12.54	25.9109	12.54	26.3083	12.54	14.4444	12.54	0.0145	12.54	0.04009
12.55	24.465	12.55	24.5527	12.55	14.2082	12.55	0.01348	12.55	0.03915
12.56	23.0191	12.56	22.432	12.56	13.6631	12.56	0.01256	12.56	0.03857
12.57	20.5899	12.57	20.1308	12.57	13.8151	12.57	0.01173	12.57	0.03837
12.58	17.8138	12.58	17.8164	12.58	14.256	12.58	0.01098	12.58	0.03861
12.59	15.7895	12.59	15.6185	12.59	14.1454	12.59	0.0103	12.59	0.03937
12.6	13.823	12.6	13.6205	12.6	14.1541	12.6	0.00968	12.6	0.04077
12.61	12.0301	12.61	11.8628	12.61	14.2162	12.61	0.00912	12.61	0.04287
12.62	10.4106	12.62	10.3531	12.62	14.3382	12.62	0.0086	12.62	0.04531
12.63	9.19607	12.63	9.07765	12.63	14.3086	12.63	0.00813	12.63	0.04758
12.64	8.09717	12.64	8.01194	12.64	14.3564	12.64	0.00769	12.64	0.05173
12.65	6.99826	12.65	7.12723	12.65	14.5575	12.65	0.00729	12.65	0.06199
12.66	6.53557	12.66	6.39498	12.66	14.3377	12.66	0.00692	12.66	0.08719
12.67	6.13071	12.67	5.789	12.67	14.1747	12.67	0.00643	12.67	0.14704
12.68	5.66802	12.68	5.28636	12.68	14.1492	12.68	0.00525	12.68	0.27249
12.69	5.49451	12.69	4.8676	12.69	13.9447	12.69	0.00379	12.69	0.48746
12.7	5.20532	12.7	4.51651	12.7	13.8975	12.7	0.00247	12.7	0.76389
12.71	4.80046	12.71	4.21976	12.71	13.9963	12.71	0.00152	12.71	0.98312
12.72	4.27993	12.72	3.96654	12.72	14.232	12.72	0.000840822	12.72	1.00743
12.73	4.27993	12.73	3.74813	12.73	14.0471	12.73	0.00025145	12.73	0.89302
12.74	4.16426	12.74	3.55753	12.74	13.9857	12.74	0	12.74	0.75362
12.75	4.10642	12.75	3.38923	12.75	13.8933	12.75	0	12.75	0.58346
12.76	4.27993	12.76	3.23886	12.76	13.616	12.76	0	12.76	0.39109
12.77	4.45344	12.77	3.103	12.77	13.351	12.77	0	12.77	0.23301
12.78	4.16426	12.78	2.97902	12.78	13.496	12.78	0	12.78	0.13121
12.79	3.70156	12.79	2.86488	12.79	13.7994	12.79	0	12.79	0.07671
12.8	3.41238	12.8	2.75903	12.8	13.9598	12.8	0	12.8	0.0504
12.81	3.23887	12.81	2.66029	12.81	14.0262	12.81	0	12.81	0.03717
12.82	3.12319	12.82	2.56776	12.82	14.0479	12.82	0	12.82	0.02934
12.83	3.35454	12.83	2.48078	12.83	13.7743	12.83	0	12.83	0.02398
12.84	3.41238	12.84	2.39883	12.84	13.6549	12.84	0	12.84	0.02
12.85	3.58589	12.85	2.32152	12.85	13.4395	12.85	0	12.85	0.01694
12.86	3.41238	12.86	2.24853	12.86	13.5277	12.86	0	12.86	0.01455
12.87	2.89184	12.87	2.17963	12.87	13.9193	12.87	0	12.87	0.0127
12.88	2.48699	12.88	2.11459	12.88	14.2143	12.88	0	12.88	0.01124
12.89	2.08213	12.89	2.05322	12.89	14.5123	12.89	0	12.89	0.01004
12.9	1.79294	12.9	1.99537	12.9	14.7134	12.9	0	12.9	0.00905
12.91	1.85078	12.91	1.94085	12.91	14.6172	12.91	0	12.91	0.00821
12.92	1.79294	12.92	1.88953	12.92	14.6238	12.92	0	12.92	0.0075
12.93	1.96645	12.93	1.84125	12.93	14.4329	12.93	0	12.93	0.0069
12.94	2.42915	12.94	1.79585	12.94	13.9945	12.94	0	12.94	0.00636
12.95	3.00752	12.95	1.75318	12.95	13.4583	12.95	0	12.95	0.00589
12.96	2.94968	12.96	1.7131	12.96	13.4744	12.96	2.94757e-06	12.96	0.00549
12.97	2.77617	12.97	1.67547	12.97	13.5926	12.97	0.000409917	12.97	0.00515
12.98	2.89184	12.98	1.64014	12.98	13.4627	12.98	0.00126	12.98	0.00485
12.99	3.06536	12.99	1.60698	12.99	13.2846	12.99	0.0022	12.99	0.00459
13	2.89184	13	1.57585	13	13.4082	13	0.00298	13	0.00437
13.01	2.6605	13.01	1.54663	13.01	13.5835	13.01	0.00355	13.01	0.00419
13.02	2.31348	13.02	1.5192	13.02	13.8603	13.02	0.00419	13.02	0.00403
13.03	2.42915	13.03	1.49346	13.03	13.7385	13.03	0.00476	13.03	0.0039
13.04	2.54482	13.04	1.46928	13.04	13.618	13.04	0.00512	13.04	0.0038
13.05	2.77617	13.05	1.44658	13.05	13.3988	13.05	0.0054	13.05	0.00372
13.06	2.6605	13.06	1.42525	13.06	13.4808	13.06	0.0057	13.06	0.00367
13.07	2.48699	13.07	1.40522	13.07	13.6138	13.07	0.00604	13.07	0.00364
13.08	2.42915	13.08	1.3864	13.08	13.6479	13.08	0.0064	13.08	0.00364
13.09	2.54482	13.09	1.36872	13.09	13.5329	13.09	0.00679	13.09	0.00366
13.1	2.31348	13.1	1.35212	13.1	13.7188	13.1	0.00722	13.1	0.00371
13.11	2.02429	13.11	1.33651	13.11	13.9556	13.11	0.0077	13.11	0.00379
13.12	2.02429	13.12	1.32186	13.12	13.9432	13.12	0.00822	13.12	0.00389
13.13	2.1978	13.13	1.30811	13.13	13.7816	13.13	0.0088	13.13	0.00385
13.14	1.73511	13.14	1.2952	13.14	14.1707	13.14	0.00944	13.14	0.00377
13.15	1.61943	13.15	1.2831	13.15	14.2604	13.15	0.01016	13.15	0.00377
13.16	1.79294	13.16	1.27177	13.16	14.1008	13.16	0.01096	13.16	0.00392
13.17	1.67727	13.17	1.26116	13.17	14.1919	13.17	0.01185	13.17	0.00425
13.18	1.5616	13.18	1.25125	13.18	14.2835	13.18	0.01286	13.18	0.0047
13.19	1.61943	13.19	1.242	13.19	14.2256	13.19	0.01401	13.19	0.00538
13.2	1.61943	13.2	1.2334	13.2	14.2183	13.2	0.01536	13.2	0.00635
13.21	1.73511	13.21	1.22541	13.21	14.1116	13.21	0.01694	13.21	0.00762
13.22	1.90862	13.22	1.21803	13.22	13.9553	13.22	0.01876	13.22	0.00932
13.23	1.96645	13.23	1.21123	13.23	13.8996	13.23	0.02085	13.23	0.01172
13.24	1.61943	13.24	1.20499	13.24	14.1943	13.24	0.02326	13.24	0.01551
13.25	1.73511	13.25	1.19932	13.25	14.0895	13.25	0.02611	13.25	0.02278
13.26	2.02429	13.26	1.19421	13.26	13.8352	13.26	0.0295	13.26	0.03883
13.27	1.90862	13.27	1.18964	13.27	13.9313	13.27	0.03356	13.27	0.07312
13.28	1.85078	13.28	1.18562	13.28	13.9779	13.28	0.03851	13.28	0.13448
13.29	1.79294	13.29	1.18215	13.29	14.025	13.29	0.04465	13.29	0.21852
13.3	1.73511	13.3	1.17924	13.3	14.0725	13.3	0.05238	13.3	0.2926
13.31	1.38809	13.31	1.1769	13.31	14.3705	13.31	0.06231	13.31	0.30776
13.32	1.0989	13.32	1.17514	13.32	14.619	13.32	0.07538	13.32	0.27443
13.33	1.38809	13.33	1.17398	13.33	14.3681	13.33	0.09324	13.33	0.23531
13.34	1.44592	13.34	1.17345	13.34	14.3176	13.34	0.11963	13.34	0.19126
13.35	1.67727	13.35	1.17358	13.35	14.1177	13.35	0.16548	13.35	0.13509
13.36	1.73511	13.36	1.1744	13.36	14.0684	13.36	0.26164	13.36	0.0834
13.37	1.85078	13.37	1.17595	13.37	13.9697	13.37	0.47502	13.37	0.04751
13.38	2.02429	13.38	1.17829	13.38	13.8217	13.38	0.89659	13.38	0.02728
13.39	1.90862	13.39	1.18147	13.39	13.9244	13.39	1.56107	13.39	0.01738
13.4	1.85078	13.4	1.18554	13.4	13.9778	13.4	2.31468	13.4	0.01255
13.41	1.67727	13.41	1.19058	13.41	14.1321	13.41	2.73755	13.41	0.00986
13.42	1.67727	13.42	1.19665	13.42	14.1372	13.42	2.59468	13.42	0.00808
13.43	1.85078	13.43	1.20383	13.43	13.9933	13.43	2.24566	13.43	0.0068
13.44	1.50376	13.44	1.21217	13.44	14.3004	13.44	1.90112	13.44	0.00582
13.45	1.44592	13.45	1.22173	13.45	14.3585	13.45	1.45455	13.45	0.00507
13.46	1.27241	13.46	1.23255	13.46	14.5176	13.46	0.95867	13.46	0.00447
13.47	1.38809	13.47	1.24463	13.47	14.4279	13.47	0.56486	13.47	0.004
13.48	1.5616	13.48	1.25792	13.48	14.2891	13.48	0.31888	13.48	0.00362
13.49	1.44592	13.49	1.27226	13.49	14.4012	13.49	0.19087	13.49	0.00332
13.5	1.50376	13.5	1.28742	13.5	14.3641	13.5	0.1298	13.5	0.00307
13.51	1.79294	13.51	1.30296	13.51	14.1272	13.51	0.09866	13.51	0.00287
13.52	1.90862	13.52	1.31829	13.52	14.0402	13.52	0.07993	13.52	0.00272
13.53	1.90862	13.53	1.33258	13.53	14.0523	13.53	0.06714	13.53	0.0026
13.54	1.79294	13.54	1.34484	13.54	14.1627	13.54	0.05797	13.54	0.00251
13.55	1.96645	13.55	1.35402	13.55	14.0205	13.55	0.05139	13.55	0.00245
13.56	1.90862	13.56	1.35916	13.56	14.0748	13.56	0.0469	13.56	0.00241
13.57	2.02429	13.57	1.35962	13.57	13.9752	13.57	0.04443	13.57	0.00241
13.58	2.08213	13.58	1.35522	13.58	13.9215	13.58	0.04467	13.58	0.00243
13.59	1.90862	13.59	1.34627	13.59	14.0639	13.59	0.05027	13.59	0.00249
13.6	1.85078	13.6	1.33354	13.6	14.1031	13.6	0.06736	13.6	0.00257
13.61	1.96645	13.61	1.31808	13.61	13.99	13.61	0.10457	13.61	0.0027
13.62	1.90862	13.62	1.30105	13.62	14.0256	13.62	0.16555	13.62	0.00287
13.63	1.90862	13.63	1.28357	13.63	14.0108	13.63	0.23639	13.63	0.00309
13.64	2.02429	13.64	1.26656	13.64	13.8964	13.64	0.27736	13.64	0.00338
13.65	1.96645	13.65	1.25071	13.65	13.933	13.65	0.26357	13.65	0.00377
13.66	1.90862	13.66	1.23647	13.66	13.971	13.66	0.22882	13.66	0.00428
13.67	1.96645	13.67	1.22404	13.67	13.9104	13.67	0.196	13.67	0.00501
13.68	1.90862	13.68	1.21347	13.68	13.9515	13.68	0.15453	13.68	0.00603
13.69	1.5616	13.69	1.20468	13.69	14.244	13.69	0.1064	13.69	0.00743
13.7	1.50376	13.7	1.19753	13.7	14.288	13.7	0.06667	13.7	0.00955
13.71	1.61943	13.71	1.19184	13.71	14.1832	13.71	0.04101	13.71	0.01349
13.72	1.5616	13.72	1.18745	13.72	14.2295	13.72	0.02717	13.72	0.02205
13.73	1.5616	13.73	1.18418	13.73	14.2267	13.73	0.02028	13.73	0.04045
13.74	1.73511	13.74	1.18187	13.74	14.0747	13.74	0.01658	13.74	0.07396
13.75	1.85078	13.75	1.18039	13.75	13.9735	13.75	0.01421	13.75	0.12099
13.76	2.08213	13.76	1.17961	13.76	13.7728	13.76	0.01248	13.76	0.16445
13.77	2.1978	13.77	1.17943	13.77	13.6727	13.77	0.01112	13.77	0.17573
13.78	2.02429	13.78	1.17977	13.78	13.823	13.78	0.01002	13.78	0.15735
13.79	1.73511	13.79	1.18055	13.79	14.0736	13.79	0.00911	13.79	0.13548
13.8	1.73511	13.8	1.1817	13.8	14.0746	13.8	0.00834	13.8	0.1134
13.81	1.73511	13.81	1.18319	13.81	14.0759	13.81	0.00768	13.81	0.08362
13.82	1.61943	13.82	1.18496	13.82	14.1774	13.82	0.00696	13.82	0.05354
13.83	1.50376	13.83	1.18699	13.83	14.2791	13.83	0.00582	13.83	0.03135
13.84	1.50376	13.84	1.18924	13.84	14.281	13.84	0.00455	13.84	0.01829
13.85	1.38809	13.85	1.1917	13.85	14.3831	13.85	0.0035	13.85	0.01178
13.86	1.33025	13.86	1.19435	13.86	14.4353	13.86	0.00277	13.86	0.00871
13.87	1.44592	13.87	1.19717	13.87	14.3377	13.87	0.00216	13.87	0.00711
13.88	1.33025	13.88	1.20016	13.88	14.4402	13.88	0.00159	13.88	0.00614
13.89	1.44592	13.89	1.2033	13.89	14.3429	13.89	0.00125	13.89	0.0055
13.9	1.73511	13.9	1.20659	13.9	14.0957	13.9	0.00115	13.9	0.00506
13.91	1.85078	13.91	1.21002	13.91	13.9986	13.91	0.00106	13.91	0.00478
13.92	1.67727	13.92	1.21361	13.92	14.1516	13.92	0.000983768	13.92	0.00463
13.93	1.61943	13.93	1.21734	13.93	14.2048	13.93	0.000914367	13.93	0.00458
13.94	1.5616	13.94	1.22121	13.94	14.258	13.94	0.000852068	13.94	0.00462
13.95	1.50376	13.95	1.22523	13.95	14.3114	13.95	0.000880644	13.95	0.00477
13.96	1.5616	13.96	1.22941	13.96	14.265	13.96	0.00124	13.96	0.00501
13.97	1.61943	13.97	1.23374	13.97	14.2186	13.97	0.00177	13.97	0.00537
13.98	1.67727	13.98	1.23823	13.98	14.1724	13.98	0.00224	13.98	0.00586
13.99	1.90862	13.99	1.24289	13.99	13.9764	13.99	0.00256	13.99	0.00651
14	2.13997	14	1.24769	14	13.7805	14	0.00287	14	0.00739
14.01	1.90862	14.01	1.25201	14.01	13.9841	14.01	0.00322	14.01	0.00855
14.02	1.61943	14.02	1.25563	14.02	14.2372	14.02	0.00351	14.02	0.01012
14.03	1.5616	14.03	1.25871	14.03	14.2898	14.03	0.00368	14.03	0.01233
14.04	1.50376	14.04	1.26133	14.04	14.342	14.04	0.00383	14.04	0.01571
14.05	1.44592	14.05	1.26328	14.05	14.3936	14.05	0.00398	14.05	0.02185
14.06	1.50376	14.06	1.26469	14.06	14.3448	14.06	0.00411	14.06	0.03497
14.07	1.61943	14.07	1.26579	14.07	14.2458	14.07	0.00424	14.07	0.06361
14.08	1.73511	14.08	1.26677	14.08	14.1466	14.08	0.0044	14.08	0.11816
14.09	1.96645	14.09	1.26786	14.09	13.9475	14.09	0.00462	14.09	0.20024
14.1	2.25564	14.1	1.26928	14.1	13.6987	14.1	0.00487	14.1	0.2871
14.11	2.37131	14.11	1.27125	14.11	13.6004	14.11	0.00516	14.11	0.32831
14.12	2.42915	14.12	1.274	14.12	13.5527	14.12	0.0055	14.12	0.30463
14.13	2.37131	14.13	1.27774	14.13	13.6059	14.13	0.0059	14.13	0.26225
14.14	2.13997	14.14	1.28272	14.14	13.8101	14.14	0.00636	14.14	0.22446
14.15	1.90862	14.15	1.28918	14.15	14.0156	14.15	0.00686	14.15	0.17603
14.16	2.02429	14.16	1.29734	14.16	13.9225	14.16	0.00743	14.16	0.1187
14.17	2.08213	14.17	1.30711	14.17	13.8808	14.17	0.00808	14.17	0.07098
14.18	2.02429	14.18	1.31791	14.18	13.9399	14.18	0.00881	14.18	0.04018
14.19	1.96645	14.19	1.32983	14.19	14	14.19	0.00964	14.19	0.02374
14.2	2.02429	14.2	1.34302	14.2	13.9611	14.2	0.0106	14.2	0.01579
14.21	1.96645	14.21	1.35737	14.21	14.0233	14.21	0.01171	14.21	0.01174
14.22	1.90862	14.22	1.37267	14.22	14.0862	14.22	0.01301	14.22	0.00931
14.23	2.08213	14.23	1.38903	14.23	13.9501	14.23	0.01453	14.23	0.00762
14.24	1.96645	14.24	1.40657	14.24	14.0649	14.24	0.01634	14.24	0.00636
14.25	2.13997	14.25	1.42538	14.25	13.9309	14.25	0.01851	14.25	0.00539
14.26	2.48699	14.26	1.44561	14.26	13.648	14.26	0.02114	14.26	0.00464
14.27	2.48699	14.27	1.46736	14.27	13.6664	14.27	0.02437	14.27	0.00404
14.28	2.54482	14.28	1.49076	14.28	13.6362	14.28	0.0284	14.28	0.00354
14.29	2.37131	14.29	1.51594	14.29	13.8075	14.29	0.03352	14.29	0.00313
14.3	2.37131	14.3	1.54299	14.3	13.8304	14.3	0.04016	14.3	0.00279
14.31	2.37131	14.31	1.572	14.31	13.855	14.31	0.04901	14.31	0.0025
14.32	2.42915	14.32	1.60298	14.32	13.8312	14.32	0.06138	14.32	0.00226
14.33	2.42915	14.33	1.63593	14.33	13.8591	14.33	0.08073	14.33	0.00205
14.34	2.1978	14.34	1.67071	14.34	14.0885	14.34	0.11723	14.34	0.00186
14.35	2.25564	14.35	1.70706	14.35	14.0693	14.35	0.19729	14.35	0.00171
14.36	2.02429	14.36	1.74454	14.36	14.301	14.36	0.36959	14.36	0.00157
14.37	1.79294	14.37	1.78247	14.37	14.5331	14.37	0.68285	14.37	0.00144
14.38	1.79294	14.38	1.81989	14.38	14.5648	14.38	1.12135	14.38	0.00133
14.39	1.90862	14.39	1.85553	14.39	14.495	14.39	1.52459	14.39	0.00124
14.4	2.02429	14.4	1.88786	14.4	14.4224	14.4	1.62449	14.4	0.00115
14.41	2.31348	14.41	1.91518	14.41	14.1955	14.41	1.44448	14.41	0.00107
14.42	2.54482	14.42	1.9358	14.42	14.0129	14.42	1.24221	14.42	0.001
14.43	2.48699	14.43	1.94833	14.43	14.0735	14.43	1.06334	14.43	0.00093714
14.44	2.31348	14.44	1.95187	14.44	14.2265	14.44	0.81228	14.44	0.000879401
14.45	2.37131	14.45	1.94627	14.45	14.1718	14.45	0.53213	14.45	0.000826845
14.46	2.31348	14.46	1.93212	14.46	14.2098	14.46	0.31172	14.46	0.000778868
14.47	2.31348	14.47	1.91067	14.47	14.1917	14.47	0.17582	14.47	0.000734954
14.48	2.37131	14.48	1.88363	14.48	14.1188	14.48	0.10588	14.48	0.000694655
14.49	2.48699	14.49	1.85291	14.49	13.9928	14.49	0.07239	14.49	0.000657585
14.5	2.60266	14.5	1.82041	14.5	13.8653	14.5	0.05489	14.5	0.000623407
14.51	2.71833	14.51	1.78782	14.51	13.7377	14.51	0.044	14.51	0.000590762
14.52	2.54482	14.52	1.75651	14.52	13.8612	14.52	0.0363	14.52	0.00054065
14.53	2.37131	14.53	1.72743	14.53	13.9866	14.53	0.03051	14.53	0.000436944
14.54	2.1978	14.54	1.70121	14.54	14.1144	14.54	0.02602	14.54	0.000315652
14.55	2.02429	14.55	1.67813	14.55	14.2448	14.55	0.02247	14.55	0.000216461
14.56	1.85078	14.56	1.65824	14.56	14.378	14.56	0.0196	14.56	0.000154065
14.57	1.85078	14.57	1.64143	14.57	14.3637	14.57	0.01726	14.57	0.000100991
14.58	2.08213	14.58	1.62747	14.58	14.1519	14.58	0.01532	14.58	4.86634e-05
14.59	2.1978	14.59	1.61611	14.59	14.0423	14.59	0.01369	14.59	1.72314e-05
14.6	2.25564	14.6	1.60705	14.6	13.9847	14.6	0.01232	14.6	1.49632e-05
14.61	2.54482	14.61	1.6	14.61	13.7287	14.61	0.01114	14.61	1.57852e-05
14.62	2.42915	14.62	1.5947	14.62	13.8242	14.62	0.01013	14.62	2.60744e-05
14.63	2.71833	14.63	1.59091	14.63	13.571	14.63	0.00925	14.63	6.14065e-05
14.64	2.48699	14.64	1.5884	14.64	13.7689	14.64	0.00849	14.64	0.000106835
14.65	2.25564	14.65	1.58697	14.65	13.9677	14.65	0.00782	14.65	0.000146067
14.66	1.90862	14.66	1.58647	14.66	14.2672	14.66	0.00724	14.66	0.000171649
14.67	1.85078	14.67	1.58675	14.67	14.3175	14.67	0.00672	14.67	0.000199461
14.68	2.13997	14.68	1.58767	14.68	14.0683	14.68	0.00626	14.68	0.000231029
14.69	2.1978	14.69	1.58914	14.69	14.0195	14.69	0.00585	14.69	0.000258288
14.7	2.1978	14.7	1.59106	14.7	14.0211	14.7	0.00548	14.7	0.000275216
14.71	2.37131	14.71	1.59337	14.71	13.8731	14.71	0.00516	14.71	0.000291018
14.72	2.37131	14.72	1.596	14.72	13.8753	14.72	0.00487	14.72	0.00030824
14.73	2.48699	14.73	1.5989	14.73	13.7777	14.73	0.00461	14.73	0.00032706
14.74	2.1978	14.74	1.60203	14.74	14.0304	14.74	0.00437	14.74	0.000347685
14.75	2.08213	14.75	1.60535	14.75	14.1332	14.75	0.00417	14.75	0.000370359
14.76	1.67727	14.76	1.60883	14.76	14.4862	14.76	0.00398	14.76	0.000395368
14.77	1.38809	14.77	1.61244	14.77	14.7392	14.77	0.00382	14.77	0.000423054
14.78	1.61943	14.78	1.61617	14.78	14.5424	14.78	0.00368	14.78	0.000453825
14.79	1.5616	14.79	1.61999	14.79	14.5956	14.79	0.00356	14.79	0.00048817
14.8	1.79294	14.8	1.6239	14.8	14.3989	14.8	0.00347	14.8	0.000526687
14.81	2.13997	14.81	1.62788	14.81	14.1023	14.81	0.00322	14.81	0.00057011
14.82	2.08213	14.82	1.63192	14.82	14.1557	14.82	0.00273	14.82	0.000619349
14.83	2.31348	14.83	1.63601	14.83	13.9592	14.83	0.00222	14.83	0.000675551
14.84	2.37131	14.84	1.64016	14.84	13.9127	14.84	0.00188	14.84	0.00074018
14.85	2.1978	14.85	1.64434	14.85	14.0662	14.85	0.00177	14.85	0.000815139
14.86	1.90862	14.86	1.64856	14.86	14.3198	14.86	0.00169	14.86	0.000902953
14.87	1.73511	14.87	1.65283	14.87	14.4734	14.87	0.00169	14.87	0.00101
14.88	1.79294	14.88	1.65713	14.88	14.427	14.88	0.0019	14.88	0.00113
14.89	1.79294	14.89	1.66147	14.89	14.4307	14.89	0.0024	14.89	0.00129
14.9	2.1978	14.9	1.66584	14.9	14.0844	14.9	0.00323	14.9	0.00149
14.91	2.1978	14.91	1.67025	14.91	14.0882	14.91	0.00489	14.91	0.00177
14.92	1.96645	14.92	1.67469	14.92	14.2919	14.92	0.00857	14.92	0.00225
14.93	2.42915	14.93	1.67915	14.93	13.8957	14.93	0.01619	14.93	0.00314
14.94	2.54482	14.94	1.68364	14.94	13.7995	14.94	0.02911	14.94	0.0047
14.95	2.42915	14.95	1.68815	14.95	13.9033	14.95	0.04545	14.95	0.00699
14.96	2.54482	14.96	1.69268	14.96	13.8071	14.96	0.05755	14.96	0.00947
14.97	2.71833	14.97	1.69722	14.97	13.661	14.97	0.05706	14.97	0.01091
14.98	2.83401	14.98	1.70177	14.98	13.5648	14.98	0.04924	14.98	0.01094
14.99	2.71833	14.99	1.70633	14.99	13.6687	14.99	0.04262	14.99	0.0109
15	2.71833	15	1.7109	15	13.6726	15	0.03662	15	0.01167
15.01	2.42915	15.01	1.71547	15.01	13.9264	15.01	0.02763	15.01	0.01363
15.02	2.08213	15.02	1.72005	15.02	14.2303	15.02	0.01787	15.02	0.01871
15.03	1.96645	15.03	1.72461	15.03	14.3342	15.03	0.01038	15.03	0.03116
15.04	1.85078	15.04	1.72918	15.04	14.438	15.04	0.00588	15.04	0.05489
15.05	1.79294	15.05	1.73373	15.05	14.4919	15.05	0.00359	15.05	0.08834
15.06	2.02429	15.06	1.73828	15.06	14.2957	15.06	0.0025	15.06	0.11848
15.07	2.31348	15.07	1.7428	15.07	14.0496	15.07	0.00191	15.07	0.12459
15.08	2.37131	15.08	1.74732	15.08	14.0034	15.08	0.00154	15.08	0.10956
15.09	2.37131	15.09	1.75181	15.09	14.0072	15.09	0.00128	15.09	0.09404
15.1	2.6605	15.1	1.75628	15.1	13.761	15.1	0.00108	15.1	0.08218
15.11	2.54482	15.11	1.76073	15.11	13.8647	15.11	0.000919043	15.11	0.06515
15.12	2.31348	15.12	1.76515	15.12	14.0685	15.12	0.000794338	15.12	0.04406
15.13	2.13997	15.13	1.76955	15.13	14.2222	15.13	0.000693522	15.13	0.0264
15.14	2.31348	15.14	1.77391	15.14	14.0759	15.14	0.000610838	15.14	0.01505
15.15	2.37131	15.15	1.77824	15.15	14.0296	15.15	0.000542171	15.15	0.00907
15.16	2.48699	15.16	1.78253	15.16	13.9332	15.16	0.000484511	15.16	0.00621
15.17	2.31348	15.17	1.78679	15.17	14.0868	15.17	0.000435617	15.17	0.00477
15.18	2.08213	15.18	1.791	15.18	14.2904	15.18	0.000393794	15.18	0.00391
15.19	1.90862	15.19	1.79518	15.19	14.4439	15.19	0.000357736	15.19	0.00332
15.2	1.90862	15.2	1.79932	15.2	14.4474	15.2	0.000326428	15.2	0.0029
15.21	2.02429	15.21	1.80342	15.21	14.3509	15.21	0.000322147	15.21	0.0026
15.22	1.85078	15.22	1.80749	15.22	14.5043	15.22	0.000376893	15.22	0.00237
15.23	2.1978	15.23	1.81152	15.23	14.2077	15.23	0.000455806	15.23	0.00222
15.24	2.54482	15.24	1.81551	15.24	13.9111	15.24	0.000521866	15.24	0.00213
15.25	2.71833	15.25	1.81946	15.25	13.7645	15.25	0.000554879	15.25	0.00209
15.26	2.6605	15.26	1.82338	15.26	13.8178	15.26	0.000597402	15.26	0.00211
15.27	2.48699	15.27	1.82726	15.27	13.9711	15.27	0.000651734	15.27	0.00219
15.28	2.42915	15.28	1.83109	15.28	14.0243	15.28	0.000699528	15.28	0.00234
15.29	2.08213	15.29	1.83487	15.29	14.3275	15.29	0.00072489	15.29	0.0026
15.3	2.02429	15.3	1.83861	15.3	14.3807	15.3	0.000745666	15.3	0.00302
15.31	2.37131	15.31	1.8423	15.31	14.0838	15.31	0.000769966	15.31	0.00379
15.32	2.25564	15.32	1.84594	15.32	14.1869	15.32	0.000797997	15.32	0.00544
15.33	2.54482	15.33	1.84953	15.33	13.9399	15.33	0.000830024	15.33	0.00918
15.34	2.77617	15.34	1.85307	15.34	13.7429	15.34	0.00086638	15.34	0.01679
15.35	2.77617	15.35	1.85656	15.35	13.7459	15.35	0.000907476	15.35	0.02921
15.36	2.60266	15.36	1.86001	15.36	13.8988	15.36	0.000953808	15.36	0.04403
15.37	2.37131	15.37	1.86342	15.37	14.1017	15.37	0.00101	15.37	0.05348
15.38	2.25564	15.38	1.86683	15.38	14.2045	15.38	0.00106	15.38	0.05117
15.39	1.85078	15.39	1.87024	15.39	14.5574	15.39	0.0011	15.39	0.04368
15.4	1.73511	15.4	1.87366	15.4	14.6603	15.4	0.00116	15.4	0.03807
15.41	1.90862	15.41	1.8771	15.41	14.5132	15.41	0.00124	15.41	0.03295
15.42	2.08213	15.42	1.88056	15.42	14.3662	15.42	0.00133	15.42	0.02492
15.43	2.13997	15.43	1.88404	15.43	14.3191	15.43	0.00143	15.43	0.01618
15.44	2.54482	15.44	1.88753	15.44	13.9721	15.44	0.00155	15.44	0.00949
15.45	2.54482	15.45	1.89102	15.45	13.975	15.45	0.00169	15.45	0.00548
15.46	2.37131	15.46	1.89452	15.46	14.128	15.46	0.00186	15.46	0.00345
15.47	2.1978	15.47	1.89801	15.47	14.281	15.47	0.00205	15.47	0.00247
15.48	1.90862	15.48	1.9015	15.48	14.5339	15.48	0.00227	15.48	0.00193
15.49	1.38809	15.49	1.90496	15.49	14.9868	15.49	0.00254	15.49	0.00155
15.5	1.33025	15.5	1.90841	15.5	15.0397	15.5	0.00285	15.5	0.00127
15.51	1.5616	15.51	1.91183	15.51	14.8426	15.51	0.00323	15.51	0.00105
15.52	1.85078	15.52	1.91521	15.52	14.5955	15.52	0.00369	15.52	0.000889155
15.53	1.90862	15.53	1.91856	15.53	14.5483	15.53	0.00425	15.53	0.000756021
15.54	2.54482	15.54	1.92186	15.54	14.0011	15.54	0.00497	15.54	0.000643737
15.55	2.6605	15.55	1.92511	15.55	13.9039	15.55	0.00593	15.55	0.000555313
15.56	2.89184	15.56	1.9283	15.56	13.7066	15.56	0.00716	15.56	0.000491749
15.57	3.00752	15.57	1.93144	15.57	13.6092	15.57	0.00876	15.57	0.000439684
15.58	2.71833	15.58	1.93452	15.58	13.8619	15.58	0.01093	15.58	0.000395504
15.59	2.48699	15.59	1.93752	15.59	14.0644	15.59	0.01431	15.59	0.00035769
15.6	2.54482	15.6	1.94046	15.6	14.0169	15.6	0.02064	15.6	0.000325069
15.61	2.6605	15.61	1.94332	15.61	13.9193	15.61	0.03441	15.61	0.000296731
15.62	2.60266	15.62	1.9461	15.62	13.9717	15.62	0.06394	15.62	0.000271954
15.63	2.71833	15.63	1.94879	15.63	13.8739	15.63	0.11766	15.63	0.000250165
15.64	2.89184	15.64	1.95139	15.64	13.7261	15.64	0.19298	15.64	0.0002309
15.65	2.83401	15.65	1.9539	15.65	13.7783	15.65	0.26248	15.65	0.000213783
15.66	3.00752	15.66	1.95631	15.66	13.6303	15.66	0.27911	15.66	0.000198506
15.67	3.00752	15.67	1.95861	15.67	13.6323	15.67	0.24521	15.67	0.000184813
15.68	2.6605	15.68	1.96081	15.68	13.9341	15.68	0.20915	15.68	0.000172492
15.69	2.71833	15.69	1.96289	15.69	13.8859	15.69	0.18571	15.69	0.000161366
15.7	2.83401	15.7	1.96485	15.7	13.7875	15.7	0.15389	15.7	0.000151285
15.71	2.83401	15.71	1.96669	15.71	13.7891	15.71	0.10844	15.71	0.000142121
15.72	2.77617	15.72	1.96842	15.72	13.8406	15.72	0.06673	15.72	0.000259863
15.73	2.54482	15.73	1.97007	15.73	14.0419	15.73	0.03832	15.73	0.000884337
15.74	2.1978	15.74	1.97163	15.74	14.3433	15.74	0.02284	15.74	0.00192
15.75	1.96645	15.75	1.97312	15.75	14.5445	15.75	0.01551	15.75	0.00295
15.76	1.85078	15.76	1.97455	15.76	14.6457	15.76	0.012	15.76	0.00365
15.77	1.85078	15.77	1.97592	15.77	14.6469	15.77	0.01003	15.77	0.00419
15.78	1.67727	15.78	1.97723	15.78	14.798	15.78	0.00875	15.78	0.00489
15.79	1.90862	15.79	1.97848	15.79	14.5991	15.79	0.00791	15.79	0.00561
15.8	2.1978	15.8	1.97967	15.8	14.3501	15.8	0.00745	15.8	0.00615
15.81	2.31348	15.81	1.9808	15.81	14.251	15.81	0.0073	15.81	0.0065
15.82	2.31348	15.82	1.98187	15.82	14.2519	15.82	0.00732	15.82	0.00693
15.83	2.08213	15.83	1.98288	15.83	14.4528	15.83	0.00741	15.83	0.00749
15.84	2.02429	15.84	1.98382	15.84	14.5036	15.84	0.00755	15.84	0.0081
15.85	2.02429	15.85	1.98471	15.85	14.5043	15.85	0.00787	15.85	0.0087
15.86	2.08213	15.86	1.98554	15.86	14.455	15.86	0.00835	15.86	0.00929
15.87	2.13997	15.87	1.98631	15.87	14.4057	15.87	0.00897	15.87	0.00997
15.88	2.13997	15.88	1.98701	15.88	14.4063	15.88	0.00973	15.88	0.01072
15.89	2.1978	15.89	1.98766	15.89	14.3568	15.89	0.01073	15.89	0.01151
15.9	2.1978	15.9	1.98824	15.9	14.3573	15.9	0.01211	15.9	0.01234
15.91	1.90862	15.91	1.98876	15.91	14.6078	15.91	0.01405	15.91	0.01324
15.92	1.90862	15.92	1.98922	15.92	14.6082	15.92	0.01709	15.92	0.01425
15.93	1.85078	15.93	1.98963	15.93	14.6585	15.93	0.0228	15.93	0.01537
15.94	2.08213	15.94	1.98997	15.94	14.4588	15.94	0.03519	15.94	0.01664
15.95	2.60266	15.95	1.99025	15.95	14.009	15.95	0.06145	15.95	0.01807
15.96	2.77617	15.96	1.99047	15.96	13.8592	15.96	0.10842	15.96	0.0197
15.97	3.06536	15.97	1.99063	15.97	13.6094	15.97	0.17296	15.97	0.02156
15.98	3.2967	15.98	1.99074	15.98	13.4094	15.98	0.23031	15.98	0.0237
15.99	3.52805	15.99	1.99079	15.99	13.2095	15.99	0.24109	15.99	0.02617
16	3.35454	16	1.99078	16	13.3595	16	0.21101	16	0.02907
16.01	3.06536	16.01	1.99072	16.01	13.6094	16.01	0.18147	16.01	0.03247
16.02	3.06536	16.02	1.9906	16.02	13.6093	16.02	0.16389	16.02	0.03652
16.03	2.77617	16.03	1.99042	16.03	13.8592	16.03	0.13961	16.03	0.04138
16.04	2.83401	16.04	1.99019	16.04	13.809	16.04	0.10305	16.04	0.0473
16.05	2.60266	16.05	1.9899	16.05	14.0087	16.05	0.06902	16.05	0.05461
16.06	2.08213	16.06	1.98955	16.06	14.4584	16.06	0.04622	16.06	0.06377
16.07	1.90862	16.07	1.98916	16.07	14.6081	16.07	0.03464	16.07	0.07548
16.08	1.67727	16.08	1.9887	16.08	14.8077	16.08	0.03048	16.08	0.09081
16.09	1.79294	16.09	1.9882	16.09	14.7073	16.09	0.03031	16.09	0.1117
16.1	1.73511	16.1	1.98764	16.1	14.7568	16.1	0.03255	16.1	0.14263
16.11	1.96645	16.11	1.98703	16.11	14.5563	16.11	0.03716	16.11	0.19633
16.12	2.25564	16.12	1.98636	16.12	14.3057	16.12	0.04584	16.12	0.30724
16.13	2.6605	16.13	1.98565	16.13	13.9551	16.13	0.06396	16.13	0.54716
16.14	3.23887	16.14	1.98488	16.14	13.4545	16.14	0.10324	16.14	1.01201
16.15	3.23887	16.15	1.98406	16.15	13.4538	16.15	0.17951	16.15	1.73874
16.16	3.12319	16.16	1.98319	16.16	13.5531	16.16	0.29863	16.16	2.56322
16.17	2.94968	16.17	1.98228	16.17	13.7023	16.17	0.4338	16.17	3.05948
16.18	2.60266	16.18	1.98131	16.18	14.0015	16.18	0.51277	16.18	2.93454
16.19	2.25564	16.19	1.98029	16.19	14.3006	16.19	0.49709	16.19	2.51122
16.2	2.08213	16.2	1.97923	16.2	14.4497	16.2	0.47073	16.2	2.19274
16.21	2.02429	16.21	1.97811	16.21	14.4988	16.21	0.5166	16.21	1.95029
16.22	1.90862	16.22	1.97695	16.22	14.5978	16.22	0.63843	16.22	1.58684
16.23	2.02429	16.23	1.97574	16.23	14.4968	16.23	0.78345	16.23	1.16265
16.24	2.25564	16.24	1.97449	16.24	14.2957	16.24	0.87875	16.24	0.86458
16.25	2.08213	16.25	1.97319	16.25	14.4446	16.25	0.82969	16.25	0.74803
16.26	2.13997	16.26	1.97185	16.26	14.3935	16.26	0.68604	16.26	0.72629
16.27	2.08213	16.27	1.97046	16.27	14.4423	16.27	0.57405	16.27	0.66509
16.28	2.08213	16.28	1.96904	16.28	14.4411	16.28	0.51067	16.28	0.55812
16.29	2.13997	16.29	1.96757	16.29	14.3898	16.29	0.42566	16.29	0.47344
16.3	2.42915	16.3	1.96605	16.3	14.1386	16.3	0.30234	16.3	0.4193
16.31	2.71833	16.31	1.9645	16.31	13.8872	16.31	0.18829	16.31	0.34992
16.32	2.83401	16.32	1.96292	16.32	13.7859	16.32	0.11001	16.32	0.25682
16.33	2.89184	16.33	1.96129	16.33	13.7345	16.33	0.06653	16.33	0.1716
16.34	2.60266	16.34	1.95963	16.34	13.9831	16.34	0.04507	16.34	0.11174
16.35	2.71833	16.35	1.95793	16.35	13.8817	16.35	0.03411	16.35	0.0768
16.36	2.89184	16.36	1.95619	16.36	13.7302	16.36	0.02755	16.36	0.05807
16.37	3.06536	16.37	1.9544	16.37	13.5787	16.37	0.02297	16.37	0.04748
16.38	3.18103	16.38	1.95257	16.38	13.4771	16.38	0.01953	16.38	0.04059
16.39	3.18103	16.39	1.95071	16.39	13.4756	16.39	0.01683	16.39	0.03553
16.4	3.18103	16.4	1.9488	16.4	13.4739	16.4	0.01467	16.4	0.03158
16.41	3.18103	16.41	1.94685	16.41	13.4723	16.41	0.01285	16.41	0.02842
16.42	3.12319	16.42	1.94486	16.42	13.5206	16.42	0.01133	16.42	0.02585
16.43	2.77617	16.43	1.94284	16.43	13.8189	16.43	0.01007	16.43	0.02376
16.44	2.25564	16.44	1.94078	16.44	14.2672	16.44	0.00903	16.44	0.02207
16.45	2.08213	16.45	1.9387	16.45	14.4154	16.45	0.00813	16.45	0.02075
16.46	1.73511	16.46	1.93658	16.46	14.7136	16.46	0.00735	16.46	0.01977
16.47	1.85078	16.47	1.93445	16.47	14.6118	16.47	0.00668	16.47	0.01914
16.48	1.90862	16.48	1.93229	16.48	14.56	16.48	0.00611	16.48	0.01894
16.49	1.67727	16.49	1.93012	16.49	14.7581	16.49	0.00562	16.49	0.01938
16.5	1.73511	16.5	1.92794	16.5	14.7063	16.5	0.00519	16.5	0.02122
16.51	1.79294	16.51	1.92575	16.51	14.6544	16.51	0.00481	16.51	0.02638
16.52	1.90862	16.52	1.9236	16.52	14.5526	16.52	0.00446	16.52	0.03854
16.53	2.02429	16.53	1.92152	16.53	14.4509	16.53	0.00416	16.53	0.06156
16.54	2.1978	16.54	1.91951	16.54	14.2991	16.54	0.00388	16.54	0.09464
16.55	2.42915	16.55	1.91758	16.55	14.0975	16.55	0.00363	16.55	0.12601
16.56	2.54482	16.56	1.91576	16.56	13.996	16.56	0.00341	16.56	0.13411
16.57	2.6605	16.57	1.91402	16.57	13.8945	16.57	0.0032	16.57	0.11789
16.58	2.71833	16.58	1.91238	16.58	13.8431	16.58	0.00302	16.58	0.1
16.59	2.71833	16.59	1.91081	16.59	13.8418	16.59	0.00284	16.59	0.08989
16.6	2.6605	16.6	1.90933	16.6	13.8905	16.6	0.0026	16.6	0.07863
16.61	2.37131	16.61	1.90793	16.61	14.1393	16.61	0.00232	16.61	0.05917
16.62	2.25564	16.62	1.90659	16.62	14.2382	16.62	0.00205	16.62	0.03872
16.63	2.1978	16.63	1.90533	16.63	14.2871	16.63	0.00185	16.63	0.02358
16.64	2.42915	16.64	1.90413	16.64	14.0861	16.64	0.00171	16.64	0.01447
16.65	2.48699	16.65	1.90299	16.65	14.0352	16.65	0.00156	16.65	0.00967
16.66	2.31348	16.66	1.90191	16.66	14.1843	16.66	0.00135	16.66	0.00726
16.67	2.25564	16.67	1.90089	16.67	14.2334	16.67	0.00104	16.67	0.00606
16.68	2.37131	16.68	1.89993	16.68	14.1326	16.68	0.00073955	16.68	0.00528
16.69	2.48699	16.69	1.89902	16.69	14.0318	16.69	0.000545034	16.69	0.00463
16.7	2.48699	16.7	1.89817	16.7	14.0311	16.7	0.000500392	16.7	0.00409
16.71	2.6605	16.71	1.89737	16.71	13.8804	16.71	0.000445237	16.71	0.00369
16.72	2.6605	16.72	1.89662	16.72	13.8798	16.72	0.00034356	16.72	0.00344
16.73	2.71833	16.73	1.89593	16.73	13.8292	16.73	0.000259139	16.73	0.00325
16.74	2.71833	16.74	1.89529	16.74	13.8286	16.74	0.000263471	16.74	0.00309
16.75	2.54482	16.75	1.8947	16.75	13.9781	16.75	0.000305892	16.75	0.003
16.76	2.42915	16.76	1.89417	16.76	14.0777	16.76	0.000340303	16.76	0.00299
16.77	2.71833	16.77	1.89369	16.77	13.8273	16.77	0.000360626	16.77	0.00303
16.78	2.60266	16.78	1.89327	16.78	13.9269	16.78	0.000380721	16.78	0.00311
16.79	2.31348	16.79	1.8929	16.79	14.1766	16.79	0.000402546	16.79	0.00323
16.8	2.13997	16.8	1.8926	16.8	14.3264	16.8	0.000426306	16.8	0.00338
16.81	1.96645	16.81	1.89236	16.81	14.4762	16.81	0.000452236	16.81	0.00357
16.82	2.02429	16.82	1.89218	16.82	14.426	16.82	0.000480609	16.82	0.0038
16.83	2.02429	16.83	1.89208	16.83	14.4259	16.83	0.000511743	16.83	0.00407
16.84	1.73511	16.84	1.89205	16.84	14.6759	16.84	0.000546008	16.84	0.00441
16.85	1.67727	16.85	1.89211	16.85	14.7259	16.85	0.00058384	16.85	0.00481
16.86	1.90862	16.86	1.89225	16.86	14.5261	16.86	0.000625752	16.86	0.0053
16.87	2.54482	16.87	1.89249	16.87	13.9763	16.87	0.000672353	16.87	0.00589
16.88	2.71833	16.88	1.89282	16.88	13.8266	16.88	0.00072437	16.88	0.0066
16.89	2.83401	16.89	1.89327	16.89	13.7269	16.89	0.000782679	16.89	0.00748
16.9	2.83401	16.9	1.89383	16.9	13.7274	16.9	0.000848338	16.9	0.00858
16.91	2.94968	16.91	1.89453	16.91	13.628	16.91	0.000922638	16.91	0.00997
16.92	2.77617	16.92	1.89539	16.92	13.7787	16.92	0.00101	16.92	0.01175
16.93	2.6605	16.93	1.89647	16.93	13.8796	16.93	0.0011	16.93	0.0141
16.94	2.31348	16.94	1.89779	16.94	14.1808	16.94	0.00122	16.94	0.01732
16.95	2.31348	16.95	1.89938	16.95	14.1821	16.95	0.00134	16.95	0.02224
16.96	2.42915	16.96	1.90127	16.96	14.0837	16.96	0.0015	16.96	0.03102
16.97	2.83401	16.97	1.9035	16.97	13.7356	16.97	0.00167	16.97	0.04903
16.98	3.06536	16.98	1.9061	16.98	13.5378	16.98	0.00189	16.98	0.08709
16.99	3.12319	16.99	1.90909	16.99	13.4903	16.99	0.00214	16.99	0.15885
17	3.41238	17	1.9125	17	13.2432	17	0.00245	17	0.26867
17.01	3.35454	17.01	1.91637	17.01	13.2965	17.01	0.00283	17.01	0.39099
17.02	3.06536	17.02	1.92072	17.02	13.5502	17.02	0.00332	17.02	0.46369
17.03	3.18103	17.03	1.9256	17.03	13.4543	17.03	0.00393	17.03	0.458
17.04	3.12319	17.04	1.93105	17.04	13.5089	17.04	0.00473	17.04	0.40846
17.05	3.12319	17.05	1.9371	17.05	13.514	17.05	0.00582	17.05	0.35815
17.06	3.00752	17.06	1.94382	17.06	13.6197	17.06	0.0074	17.06	0.31629
17.07	3.06536	17.07	1.95124	17.07	13.576	17.07	0.01005	17.07	0.26259
17.08	3.00752	17.08	1.95943	17.08	13.6329	17.08	0.01546	17.08	0.19599
17.09	2.71833	17.09	1.96843	17.09	13.8906	17.09	0.02744	17.09	0.12943
17.1	2.89184	17.1	1.97832	17.1	13.7489	17.1	0.05168	17.1	0.07881
17.11	2.77617	17.11	1.98915	17.11	13.8581	17.11	0.09144	17.11	0.04784
17.12	2.48699	17.12	2.001	17.12	14.1181	17.12	0.13946	17.12	0.03149
17.13	2.37131	17.13	2.01394	17.13	14.2291	17.13	0.17101	17.13	0.02337
17.14	2.60266	17.14	2.02803	17.14	14.041	17.14	0.16318	17.14	0.01908
17.15	2.6605	17.15	2.04337	17.15	14.004	17.15	0.13587	17.15	0.0165
17.16	2.83401	17.16	2.06003	17.16	13.8681	17.16	0.11696	17.16	0.01478
17.17	3.06536	17.17	2.07808	17.17	13.6834	17.17	0.10785	17.17	0.0136
17.18	2.94968	17.18	2.09761	17.18	13.7999	17.18	0.09176	17.18	0.01282
17.19	2.77617	17.19	2.11868	17.19	13.9678	17.19	0.0654	17.19	0.01233
17.2	2.83401	17.2	2.14137	17.2	13.9369	17.2	0.04027	17.2	0.01211
17.21	2.71833	17.21	2.16573	17.21	14.0576	17.21	0.0229	17.21	0.01212
17.22	2.25564	17.22	2.19181	17.22	14.4796	17.22	0.0133	17.22	0.01236
17.23	2.31348	17.23	2.21964	17.23	14.4532	17.23	0.00864	17.23	0.0128
17.24	2.48699	17.24	2.24923	17.24	14.3283	17.24	0.00634	17.24	0.01348
17.25	2.42915	17.25	2.28056	17.25	14.4048	17.25	0.00501	17.25	0.01442
17.26	2.6605	17.26	2.31356	17.26	14.2327	17.26	0.00411	17.26	0.01567
17.27	2.83401	17.27	2.34812	17.27	14.112	17.27	0.00344	17.27	0.01731
17.28	2.71833	17.28	2.38407	17.28	14.2424	17.28	0.00293	17.28	0.01943
17.29	2.77617	17.29	2.42114	17.29	14.2238	17.29	0.00252	17.29	0.02218
17.3	2.77617	17.3	2.45899	17.3	14.2558	17.3	0.00219	17.3	0.02581
17.31	2.89184	17.31	2.49717	17.31	14.1881	17.31	0.00193	17.31	0.03068
17.32	3.00752	17.32	2.53509	17.32	14.1202	17.32	0.00171	17.32	0.03748
17.33	3.35454	17.33	2.57204	17.33	13.8515	17.33	0.00152	17.33	0.04789
17.34	3.2967	17.34	2.6072	17.34	13.9313	17.34	0.00137	17.34	0.06687
17.35	3.18103	17.35	2.6396	17.35	14.0587	17.35	0.00123	17.35	0.10774
17.36	3.41238	17.36	2.66822	17.36	13.8829	17.36	0.00112	17.36	0.19691
17.37	3.47021	17.37	2.692	17.37	13.8531	17.37	0.00102	17.37	0.36531
17.38	3.47021	17.38	2.70995	17.38	13.8683	17.38	0.00093338	17.38	0.61463
17.39	3.47021	17.39	2.72117	17.39	13.8778	17.39	0.000857581	17.39	0.86924
17.4	3.35454	17.4	2.725	17.4	13.981	17.4	0.000790691	17.4	0.96568
17.41	3.2967	17.41	2.72104	17.41	14.0276	17.41	0.000731361	17.41	0.85487
17.42	3.2967	17.42	2.70925	17.42	14.0177	17.42	0.00067849	17.42	0.70593
17.43	3.00752	17.43	2.68992	17.43	14.2513	17.43	0.00063117	17.43	0.62842
17.44	2.6605	17.44	2.66366	17.44	14.5291	17.44	0.000588648	17.44	0.58053
17.45	2.42915	17.45	2.63136	17.45	14.7017	17.45	0.000550295	17.45	0.47087
17.46	2.25564	17.46	2.59413	17.46	14.8202	17.46	0.000515582	17.46	0.31994
17.47	2.13997	17.47	2.55318	17.47	14.8856	17.47	0.000517724	17.47	0.19107
17.48	2.08213	17.48	2.50975	17.48	14.8988	17.48	0.000577504	17.48	0.1083
17.49	2.31348	17.49	2.46505	17.49	14.6609	17.49	0.000656989	17.49	0.06482
17.5	2.31348	17.5	2.42016	17.5	14.6229	17.5	0.000718043	17.5	0.04398
17.51	2.6605	17.51	2.37604	17.51	14.2856	17.51	0.000732333	17.51	0.0333
17.52	3.00752	17.52	2.33346	17.52	13.9496	17.52	0.000762919	17.52	0.02683
17.53	3.06536	17.53	2.29302	17.53	13.8653	17.53	0.000814125	17.53	0.02234
17.54	3.41238	17.54	2.25516	17.54	13.5333	17.54	0.000867025	17.54	0.01902
17.55	3.52805	17.55	2.22013	17.55	13.4036	17.55	0.000886181	17.55	0.01649
17.56	3.23887	17.56	2.18812	17.56	13.6265	17.56	0.000857639	17.56	0.01456
17.57	2.83401	17.57	2.15915	17.57	13.952	17.57	0.00082495	17.57	0.0131
17.58	2.60266	17.58	2.13322	17.58	14.1301	17.58	0.000811276	17.58	0.01208
17.59	2.48699	17.59	2.11024	17.59	14.2106	17.59	0.000832896	17.59	0.01158
17.6	2.13997	17.6	2.09009	17.6	14.4936	17.6	0.000853894	17.6	0.01202
17.61	2.37131	17.61	2.07263	17.61	14.2788	17.61	0.000872364	17.61	0.01427
17.62	2.31348	17.62	2.05771	17.62	14.3161	17.62	0.000900143	17.62	0.01949
17.63	2.37131	17.63	2.04519	17.63	14.2555	17.63	0.000949157	17.63	0.02799
17.64	2.83401	17.64	2.03489	17.64	13.8468	17.64	0.00102	17.64	0.0374
17.65	2.94968	17.65	2.02669	17.65	13.7399	17.65	0.00109	17.65	0.04191
17.66	2.94968	17.66	2.02045	17.66	13.7346	17.66	0.00117	17.66	0.03845
17.67	3.23887	17.67	2.01604	17.67	13.4809	17.67	0.00126	17.67	0.0323
17.68	3.41238	17.68	2.01337	17.68	13.3286	17.68	0.00137	17.68	0.02845
17.69	3.2967	17.69	2.01233	17.69	13.4277	17.69	0.00148	17.69	0.02642
17.7	3.12319	17.7	2.01284	17.7	13.5782	17.7	0.00161	17.7	0.02271
17.71	3.12319	17.71	2.01483	17.71	13.5798	17.71	0.00176	17.71	0.01697
17.72	3.00752	17.72	2.01825	17.72	13.6827	17.72	0.00193	17.72	0.01152
17.73	3.2967	17.73	2.02305	17.73	13.4368	17.73	0.00213	17.73	0.00769
17.74	3.18103	17.74	2.02919	17.74	13.542	17.74	0.00236	17.74	0.0055
17.75	3.12319	17.75	2.03667	17.75	13.5983	17.75	0.00263	17.75	0.00435
17.76	3.2967	17.76	2.04547	17.76	13.4558	17.76	0.003	17.76	0.00372
17.77	3.47021	17.77	2.05558	17.77	13.3143	17.77	0.00349	17.77	0.0033
17.78	3.23887	17.78	2.06701	17.78	13.524	17.78	0.00408	17.78	0.00299
17.79	3.18103	17.79	2.07978	17.79	13.5848	17.79	0.00475	17.79	0.00274
17.8	3.18103	17.8	2.0939	17.8	13.5968	17.8	0.00548	17.8	0.00252
17.81	3.06536	17.81	2.10942	17.81	13.7099	17.81	0.00643	17.81	0.00234
17.82	3.35454	17.82	2.12634	17.82	13.4742	17.82	0.00765	17.82	0.00202
17.83	3.47021	17.83	2.14472	17.83	13.3898	17.83	0.00923	17.83	0.0016
17.84	3.35454	17.84	2.1646	17.84	13.5066	17.84	0.01134	17.84	0.00118
17.85	3.35454	17.85	2.186	17.85	13.5247	17.85	0.01449	17.85	0.000910425
17.86	3.41238	17.86	2.20899	17.86	13.4942	17.86	0.02011	17.86	0.000789347
17.87	3.2967	17.87	2.23359	17.87	13.615	17.87	0.03206	17.87	0.000608568
17.88	3.00752	17.88	2.25985	17.88	13.8872	17.88	0.05809	17.88	0.00040971
17.89	3.00752	17.89	2.28779	17.89	13.9109	17.89	0.10759	17.89	0.000255205
17.9	3.12319	17.9	2.31744	17.9	13.836	17.9	0.18181	17.9	0.000206707
17.91	3.12319	17.91	2.34881	17.91	13.8626	17.91	0.25941	17.91	0.000200542
17.92	3.35454	17.92	2.38188	17.92	13.6905	17.92	0.29166	17.92	0.000197003
17.93	3.47021	17.93	2.41664	17.93	13.62	17.93	0.25939	17.93	0.000191875
17.94	3.58589	17.94	2.45301	17.94	13.5508	17.94	0.21231	17.94	0.000183647
17.95	3.41238	17.95	2.49089	17.95	13.7328	17.95	0.18759	17.95	0.000179253
17.96	3.12319	17.96	2.53015	17.96	14.0161	17.96	0.17709	17.96	0.000177548
17.97	2.83401	17.97	2.57057	17.97	14.3003	17.97	0.15033	17.97	0.00017645
17.98	2.77617	17.98	2.61189	17.98	14.3852	17.98	0.1065	17.98	0.000176624
17.99	3.00752	17.99	2.65376	17.99	14.2207	17.99	0.06585	17.99	0.00019241
18	3.12319	18	2.69573	18	14.1562	18	0.03842	18	0.000227331
18.01	3.2967	18.01	2.73727	18.01	14.0414	18.01	0.0236	18.01	0.000275493
18.02	3.52805	18.02	2.77778	18.02	13.8757	18.02	0.0166	18.02	0.000317057
18.03	3.81724	18.03	2.81653	18.03	13.6585	18.03	0.01327	18.03	0.000347079
18.04	3.7594	18.04	2.85276	18.04	13.7392	18.04	0.01148	18.04	0.000373524
18.05	3.58589	18.05	2.88568	18.05	13.917	18.05	0.01042	18.05	0.00040735
18.06	3.35454	18.06	2.91447	18.06	14.1414	18.06	0.00981	18.06	0.00044517
18.07	3.2967	18.07	2.93842	18.07	14.2117	18.07	0.00954	18.07	0.000473188
18.08	3.35454	18.08	2.9569	18.08	14.1773	18.08	0.00957	18.08	0.00049071
18.09	3.18103	18.09	2.96949	18.09	14.338	18.09	0.0099	18.09	0.000503619
18.1	2.89184	18.1	2.97597	18.1	14.5935	18.1	0.01055	18.1	0.000522721
18.11	3.2967	18.11	2.97636	18.11	14.2438	18.11	0.01159	18.11	0.000551121
18.12	3.41238	18.12	2.97095	18.12	14.1392	18.12	0.01313	18.12	0.00058187
18.13	3.64372	18.13	2.96027	18.13	13.9301	18.13	0.01543	18.13	0.000615011
18.14	3.35454	18.14	2.94502	18.14	14.1672	18.14	0.01908	18.14	0.000653499
18.15	3.23887	18.15	2.92609	18.15	14.2512	18.15	0.0259	18.15	0.000700463
18.16	3.18103	18.16	2.90442	18.16	14.2829	18.16	0.04075	18.16	0.000755836
18.17	2.83401	18.17	2.88103	18.17	14.5631	18.17	0.07327	18.17	0.00081861
18.18	2.37131	18.18	2.85687	18.18	14.9426	18.18	0.13478	18.18	0.000889944
18.19	2.13997	18.19	2.83286	18.19	15.1223	18.19	0.22605	18.19	0.000971561
18.2	2.25564	18.2	2.80981	18.2	15.0028	18.2	0.31969	18.2	0.00107
18.21	2.77617	18.21	2.78841	18.21	14.5347	18.21	0.35552	18.21	0.00118
18.22	2.89184	18.22	2.76921	18.22	14.4184	18.22	0.31318	18.22	0.0013
18.23	3.35454	18.23	2.75268	18.23	14.0044	18.23	0.25487	18.23	0.00146
18.24	3.52805	18.24	2.73912	18.24	13.843	18.24	0.22527	18.24	0.00166
18.25	3.93291	18.25	2.72877	18.25	13.4842	18.25	0.21431	18.25	0.00197
18.26	3.87507	18.26	2.72177	18.26	13.5283	18.26	0.18384	18.26	0.00237
18.27	3.7594	18.27	2.71819	18.27	13.6252	18.27	0.13095	18.27	0.00284
18.28	3.52805	18.28	2.71806	18.28	13.8251	18.28	0.08071	18.28	0.00342
18.29	3.41238	18.29	2.72137	18.29	13.9279	18.29	0.04623	18.29	0.00432
18.3	3.64372	18.3	2.72809	18.3	13.7336	18.3	0.0273	18.3	0.00607
18.31	3.58589	18.31	2.73818	18.31	13.7922	18.31	0.01815	18.31	0.00954
18.32	3.2967	18.32	2.75158	18.32	14.0535	18.32	0.01363	18.32	0.01564
18.33	3.18103	18.33	2.76826	18.33	14.1676	18.33	0.01103	18.33	0.02416
18.34	3.23887	18.34	2.78817	18.34	14.1345	18.34	0.00929	18.34	0.03237
18.35	3.06536	18.35	2.81127	18.35	14.304	18.35	0.00805	18.35	0.03508
18.36	2.83401	18.36	2.83757	18.36	14.5263	18.36	0.00721	18.36	0.03192
18.37	2.71833	18.37	2.86705	18.37	14.6512	18.37	0.0067	18.37	0.02881
18.38	2.6605	18.38	2.89973	18.38	14.7289	18.38	0.00641	18.38	0.02965
18.39	2.89184	18.39	2.93565	18.39	14.5593	18.39	0.00636	18.39	0.03491
18.4	3.52805	18.4	2.97486	18.4	14.0425	18.4	0.00701	18.4	0.04483
18.41	3.81724	18.41	3.01742	18.41	13.8285	18.41	0.00888	18.41	0.06354
18.42	3.52805	18.42	3.06344	18.42	14.1175	18.42	0.01188	18.42	0.09349
18.43	3.35454	18.43	3.11301	18.43	14.3095	18.43	0.01475	18.43	0.12643
18.44	3.47021	18.44	3.16626	18.44	14.2545	18.44	0.01521	18.44	0.1444
18.45	3.18103	18.45	3.22333	18.45	14.5528	18.45	0.0131	18.45	0.13974
18.46	3.18103	18.46	3.28439	18.46	14.6045	18.46	0.01082	18.46	0.12097
18.47	3.12319	18.47	3.34963	18.47	14.7097	18.47	0.00971	18.47	0.10458
18.48	3.2967	18.48	3.41923	18.48	14.6187	18.48	0.0092	18.48	0.0948
18.49	3.7594	18.49	3.49342	18.49	14.2815	18.49	0.00792	18.49	0.08375
18.5	4.04858	18.5	3.57244	18.5	14.0984	18.5	0.00595	18.5	0.06667
18.51	4.22209	18.51	3.65653	18.51	14.0195	18.51	0.00424	18.51	0.04637
18.52	4.16426	18.52	3.74596	18.52	14.1453	18.52	0.00315	18.52	0.02955
18.53	4.22209	18.53	3.84101	18.53	14.1757	18.53	0.00258	18.53	0.01884
18.54	4.3956	18.54	3.94196	18.54	14.1112	18.54	0.00227	18.54	0.01324
18.55	4.22209	18.55	4.04912	18.55	14.3519	18.55	0.00211	18.55	0.01071
18.56	4.22209	18.56	4.16277	18.56	14.4481	18.56	0.00207	18.56	0.00971
18.57	3.7594	18.57	4.28323	18.57	14.95	18.57	0.00208	18.57	0.00945
18.58	3.70156	18.58	4.41077	18.58	15.108	18.58	0.00209	18.58	0.00966
18.59	3.52805	18.59	4.54569	18.59	15.3722	18.59	0.00207	18.59	0.01028
18.6	3.35454	18.6	4.68824	18.6	15.6429	18.6	0.00206	18.6	0.01137
18.61	3.52805	18.61	4.83864	18.61	15.6202	18.61	0.00206	18.61	0.01306
18.62	3.87507	18.62	4.9971	18.62	15.4543	18.62	0.00207	18.62	0.01572
18.63	4.04858	18.63	5.16374	18.63	15.4454	18.63	0.00205	18.63	0.02043
18.64	3.99075	18.64	5.33862	18.64	15.6434	18.64	0.00199	18.64	0.03019
18.65	4.10642	18.65	5.52173	18.65	15.6984	18.65	0.00193	18.65	0.05179
18.66	4.51128	18.66	5.7129	18.66	15.5103	18.66	0.00192	18.66	0.0954
18.67	4.74263	18.67	5.91186	18.67	15.4787	18.67	0.002	18.67	0.16714
18.68	5.08965	18.68	6.11813	18.68	15.3533	18.68	0.00206	18.68	0.25483
18.69	5.20532	18.69	6.33102	18.69	15.4335	18.69	0.00213	18.69	0.31602
18.7	5.61018	18.7	6.54959	18.7	15.2685	18.7	0.00222	18.7	0.30646
18.71	6.07287	18.71	6.77257	18.71	15.0573	18.71	0.00235	18.71	0.2526
18.72	6.47773	18.72	6.99836	18.72	14.8984	18.72	0.00254	18.72	0.21102
18.73	6.30422	18.73	7.22492	18.73	15.2402	18.73	0.00275	18.73	0.197
18.74	6.18855	18.74	7.44979	18.74	15.5306	18.74	0.003	18.74	0.18462
18.75	6.47773	18.75	7.67004	18.75	15.467	18.75	0.00328	18.75	0.148
18.76	7.17178	18.76	7.88229	18.76	15.0467	18.76	0.0036	18.76	0.09959
18.77	7.92366	18.77	8.08273	18.77	14.5663	18.77	0.00397	18.77	0.05956
18.78	8.50202	18.78	8.2672	18.78	14.2225	18.78	0.00441	18.78	0.03446
18.79	8.96472	18.79	8.43136	18.79	13.9615	18.79	0.00493	18.79	0.02145
18.8	9.42741	18.8	8.57086	18.8	13.6796	18.8	0.00554	18.8	0.01522
18.81	10.1793	18.81	8.68155	18.81	13.1233	18.81	0.00628	18.81	0.012
18.82	10.8155	18.82	8.75979	18.82	12.6395	18.82	0.00718	18.82	0.01002
18.83	11.2204	18.83	8.80269	18.83	12.3258	18.83	0.0083	18.83	0.00864
18.84	11.5674	18.84	8.80835	18.84	12.0306	18.84	0.0097	18.84	0.00762
18.85	11.5674	18.85	8.77603	18.85	12.0032	18.85	0.01148	18.85	0.00685
18.86	11.5674	18.86	8.70626	18.86	11.9442	18.86	0.01381	18.86	0.00625
18.87	11.336	18.87	8.60082	18.87	12.0549	18.87	0.01697	18.87	0.00579
18.88	10.8733	18.88	8.46265	18.88	12.3379	18.88	0.02157	18.88	0.00543
18.89	10.4685	18.89	8.29563	18.89	12.5466	18.89	0.02937	18.89	0.00517
18.9	9.94795	18.9	8.10439	18.9	12.8347	18.9	0.04533	18.9	0.00503
18.91	9.77444	18.91	7.89396	18.91	12.8065	18.91	0.0805	18.91	0.00502
18.92	9.60093	18.92	7.66956	18.92	12.7666	18.92	0.15104	18.92	0.0051
18.93	9.65876	18.93	7.43629	18.93	12.5191	18.93	0.26564	18.93	0.00526
18.94	9.48525	18.94	7.19894	18.94	12.4682	18.94	0.40255	18.94	0.00546
18.95	8.96472	18.95	6.96181	18.95	12.7175	18.95	0.4901	18.95	0.00573
18.96	8.44419	18.96	6.72863	18.96	12.9701	18.96	0.46141	18.96	0.00613
18.97	7.69231	18.97	6.50244	18.97	13.4286	18.97	0.37324	18.97	0.00666
18.98	6.94043	18.98	6.28565	18.98	13.8951	18.98	0.31243	18.98	0.00734
18.99	6.4199	18.99	6.08006	18.99	14.1711	18.99	0.29654	18.99	0.00821
19	5.89936	19	5.88687	19	14.4575	19	0.28014	19	0.00933
19.01	5.55234	19.01	5.70681	19.01	14.6051	19.01	0.2227	19.01	0.01078
19.02	5.26316	19.02	5.54018	19.02	14.7141	19.02	0.1479	19.02	0.01271
19.03	5.43667	19.03	5.38697	19.03	14.4344	19.03	0.08702	19.03	0.01544
19.04	5.08965	19.04	5.24688	19.04	14.6158	19.04	0.04937	19.04	0.01979
19.05	4.97397	19.05	5.1194	19.05	14.6079	19.05	0.03007	19.05	0.0281
19.06	4.91614	19.06	5.0039	19.06	14.5601	19.06	0.02083	19.06	0.04608
19.07	4.62695	19.07	4.89962	19.07	14.7218	19.07	0.01598	19.07	0.08358
19.08	4.62695	19.08	4.80575	19.08	14.6424	19.08	0.01293	19.08	0.14971
19.09	4.68479	19.09	4.72145	19.09	14.521	19.09	0.01076	19.09	0.24001
19.1	4.74263	19.1	4.64584	19.1	14.407	19.1	0.00912	19.1	0.32073
19.11	4.80046	19.11	4.57808	19.11	14.2996	19.11	0.00787	19.11	0.33914
19.12	4.80046	19.12	4.51732	19.12	14.2482	19.12	0.00693	19.12	0.29779
19.13	4.74263	19.13	4.46277	19.13	14.252	19.13	0.0062	19.13	0.24737
19.14	4.51128	19.14	4.4137	19.14	14.4105	19.14	0.0056	19.14	0.2211
19.15	4.62695	19.15	4.36942	19.15	14.273	19.15	0.00506	19.15	0.21017
19.16	4.56912	19.16	4.32934	19.16	14.2891	19.16	0.00463	19.16	0.18327
19.17	4.62695	19.17	4.29293	19.17	14.2083	19.17	0.00429	19.17	0.13732
19.18	4.97397	19.18	4.25973	19.18	13.8802	19.18	0.00402	19.18	0.08988
19.19	5.26316	19.19	4.2294	19.19	13.6045	19.19	0.00379	19.19	0.0544
19.2	5.20532	19.2	4.20162	19.2	13.631	19.2	0.00358	19.2	0.03339
19.21	5.14748	19.21	4.1762	19.21	13.6594	19.21	0.0034	19.21	0.02273
19.22	5.03181	19.22	4.15294	19.22	13.7398	19.22	0.00325	19.22	0.0177
19.23	4.97397	19.23	4.13174	19.23	13.7718	19.23	0.00313	19.23	0.01528
19.24	4.91614	19.24	4.11251	19.24	13.8055	19.24	0.00304	19.24	0.01411
19.25	4.74263	19.25	4.09519	19.25	13.9409	19.25	0.00298	19.25	0.01365
19.26	4.51128	19.26	4.07972	19.26	14.1278	19.26	0.00295	19.26	0.01376
19.27	4.45344	19.27	4.06607	19.27	14.1662	19.27	0.00295	19.27	0.01448
19.28	4.33777	19.28	4.0542	19.28	14.2562	19.28	0.00297	19.28	0.01598
19.29	4.68479	19.29	4.04407	19.29	13.9476	19.29	0.00304	19.29	0.01881
19.3	4.56912	19.3	4.03562	19.3	14.0404	19.3	0.00314	19.3	0.02469
19.31	4.3956	19.31	4.0288	19.31	14.1847	19.31	0.00331	19.31	0.0379
19.32	4.33777	19.32	4.02355	19.32	14.2302	19.32	0.00358	19.32	0.06608
19.33	4.68479	19.33	4.0198	19.33	13.9271	19.33	0.00405	19.33	0.1163
19.34	4.51128	19.34	4.01749	19.34	14.0751	19.34	0.00503	19.34	0.18494
19.35	4.27993	19.35	4.01653	19.35	14.2743	19.35	0.00712	19.35	0.24549
19.36	4.10642	19.36	4.01687	19.36	14.4246	19.36	0.01107	19.36	0.25462
19.37	3.99075	19.37	4.01841	19.37	14.5259	19.37	0.01704	19.37	0.2155
19.38	4.10642	19.38	4.02111	19.38	14.4282	19.38	0.0234	19.38	0.17786
19.39	4.33777	19.39	4.02488	19.39	14.2314	19.39	0.02635	19.39	0.16908
19.4	4.51128	19.4	4.02966	19.4	14.0854	19.4	0.02392	19.4	0.18117
19.41	4.45344	19.41	4.0354	19.41	14.1403	19.41	0.01992	19.41	0.18681
19.42	4.45344	19.42	4.04204	19.42	14.1459	19.42	0.01791	19.42	0.17814
19.43	4.51128	19.43	4.04952	19.43	14.1022	19.43	0.01795	19.43	0.15899
19.44	4.3956	19.44	4.05781	19.44	14.2092	19.44	0.01764	19.44	0.12697
19.45	4.3956	19.45	4.06686	19.45	14.2169	19.45	0.01548	19.45	0.09475
19.46	4.27993	19.46	4.07665	19.46	14.3252	19.46	0.01296	19.46	0.07572
19.47	4.33777	19.47	4.08713	19.47	14.2841	19.47	0.01152	19.47	0.06969
19.48	4.51128	19.48	4.09828	19.48	14.1435	19.48	0.01164	19.48	0.06573
19.49	4.68479	19.49	4.11007	19.49	14.0035	19.49	0.01341	19.49	0.054
19.5	4.97397	19.5	4.12248	19.5	13.764	19.5	0.01748	19.5	0.03828
19.51	4.68479	19.51	4.1355	19.51	14.025	19.51	0.02649	19.51	0.02513
19.52	4.51128	19.52	4.1491	19.52	14.1865	19.52	0.04662	19.52	0.01678
19.53	4.27993	19.53	4.16326	19.53	14.3985	19.53	0.08667	19.53	0.01237
19.54	4.33777	19.54	4.17799	19.54	14.361	19.54	0.15068	19.54	0.01021
19.55	4.27993	19.55	4.19325	19.55	14.4239	19.55	0.22528	19.55	0.00914
19.56	4.04858	19.56	4.20906	19.56	14.6373	19.56	0.26975	19.56	0.00866
19.57	3.87507	19.57	4.2254	19.57	14.8011	19.57	0.2498	19.57	0.00861
19.58	3.93291	19.58	4.24226	19.58	14.7654	19.58	0.19956	19.58	0.0089
19.59	4.16426	19.59	4.25965	19.59	14.5801	19.59	0.16609	19.59	0.00958
19.6	4.62695	19.6	4.27757	19.6	14.1953	19.6	0.15903	19.6	0.01089
19.61	5.08965	19.61	4.29603	19.61	13.8109	19.61	0.15402	19.61	0.0135
19.62	5.49451	19.62	4.31505	19.62	13.477	19.62	0.12593	19.62	0.01932
19.63	5.66802	19.63	4.33463	19.63	13.3436	19.63	0.08536	19.63	0.03249
19.64	5.84153	19.64	4.35478	19.64	13.2106	19.64	0.05084	19.64	0.05883
19.65	6.01504	19.65	4.37551	19.65	13.0782	19.65	0.02885	19.65	0.10104
19.66	5.55234	19.66	4.39684	19.66	13.4962	19.66	0.01737	19.66	0.15031
19.67	5.03181	19.67	4.41878	19.67	13.9648	19.67	0.01187	19.67	0.17981
19.68	4.68479	19.68	4.44134	19.68	14.2839	19.68	0.00903	19.68	0.16669
19.69	4.68479	19.69	4.46453	19.69	14.3035	19.69	0.00728	19.69	0.13326
19.7	4.80046	19.7	4.48838	19.7	14.2237	19.7	0.00605	19.7	0.11082
19.71	5.14748	19.71	4.51289	19.71	13.9445	19.71	0.00511	19.71	0.10612
19.72	5.14748	19.72	4.53809	19.72	13.9658	19.72	0.00439	19.72	0.1034
19.73	5.26316	19.73	4.56399	19.73	13.8877	19.73	0.00381	19.73	0.08548
19.74	5.37883	19.74	4.59063	19.74	13.8103	19.74	0.00334	19.74	0.05875
19.75	5.26316	19.75	4.61802	19.75	13.9335	19.75	0.00297	19.75	0.03567
19.76	4.74263	19.76	4.64619	19.76	14.4073	19.76	0.00267	19.76	0.02084
19.77	4.74263	19.77	4.67517	19.77	14.4318	19.77	0.00241	19.77	0.01306
19.78	4.3956	19.78	4.70499	19.78	14.7571	19.78	0.00219	19.78	0.0093
19.79	4.3956	19.79	4.73569	19.79	14.7831	19.79	0.002	19.79	0.00732
19.8	4.27993	19.8	4.7673	19.8	14.9098	19.8	0.00184	19.8	0.00609
19.81	4.27993	19.81	4.79985	19.81	14.9374	19.81	0.0017	19.81	0.00525
19.82	4.22209	19.82	4.83341	19.82	15.0158	19.82	0.00157	19.82	0.00466
19.83	4.51128	19.83	4.86799	19.83	14.7951	19.83	0.00146	19.83	0.00422
19.84	4.74263	19.84	4.90367	19.84	14.6252	19.84	0.00136	19.84	0.00386
19.85	4.97397	19.85	4.94047	19.85	14.4564	19.85	0.00127	19.85	0.00358
19.86	5.20532	19.86	4.97847	19.86	14.2886	19.86	0.0012	19.86	0.00337
19.87	5.66802	19.87	5.01771	19.87	13.9218	19.87	0.00113	19.87	0.00323
19.88	5.78369	19.88	5.05825	19.88	13.8561	19.88	0.00107	19.88	0.00315
19.89	6.07287	19.89	5.10017	19.89	13.6416	19.89	0.00102	19.89	0.00314
19.9	5.89936	19.9	5.14353	19.9	13.8283	19.9	0.000993444	19.9	0.00318
19.91	5.66802	19.91	5.18841	19.91	14.0663	19.91	0.000985426	19.91	0.00326
19.92	5.43667	19.92	5.23488	19.92	14.3056	19.92	0.0009844	19.92	0.00339
19.93	5.49451	19.93	5.28305	19.93	14.2964	19.93	0.000979409	19.93	0.00365
19.94	5.55234	19.94	5.33298	19.94	14.2887	19.94	0.000965113	19.94	0.00405
19.95	5.78369	19.95	5.38479	19.95	14.1325	19.95	0.000961548	19.95	0.00458
19.96	5.9572	19.96	5.43858	19.96	14.0281	19.96	0.000969876	19.96	0.00518
19.97	6.36206	19.97	5.49445	19.97	13.7254	19.97	0.00098493	19.97	0.00584
19.98	6.59341	19.98	5.55252	19.98	13.5745	19.98	0.000994592	19.98	0.00669
19.99	6.65124	19.99	5.61291	19.99	13.5756	19.99	0.000953444	19.99	0.00781
20	6.47773	20	5.67576	20	13.7788	20	0.000890272	20	0.00933
20.01	6.47773	20.01	5.74121	20.01	13.8342	20.01	0.000842061	20.01	0.01147
20.02	6.18855	20.02	5.80942	20.02	14.142	20.02	0.000844885	20.02	0.01488
20.03	5.9572	20.03	5.88054	20.03	14.4022	20.03	0.000898067	20.03	0.02158
20.04	6.07287	20.04	5.95474	20.04	14.365	20.04	0.000939023	20.04	0.03627
20.05	6.24639	20.05	6.03221	20.05	14.2806	20.05	0.000982009	20.05	0.06644
20.06	6.47773	20.06	6.11315	20.06	14.1491	20.06	0.00105	20.06	0.11768
20.07	6.70908	20.07	6.19775	20.07	14.0207	20.07	0.00118	20.07	0.18335
20.08	6.88259	20.08	6.28624	20.08	13.9456	20.08	0.00136	20.08	0.2338
20.09	7.17178	20.09	6.37885	20.09	13.774	20.09	0.00158	20.09	0.2304
20.1	7.46096	20.1	6.47582	20.1	13.6061	20.1	0.00184	20.1	0.18726
20.11	7.5188	20.11	6.57742	20.11	13.6421	20.11	0.00219	20.11	0.15029
20.12	7.5188	20.12	6.68392	20.12	13.7323	20.12	0.00267	20.12	0.13872
20.13	7.80798	20.13	6.79562	20.13	13.5768	20.13	0.00342	20.13	0.13952
20.14	8.155	20.14	6.91279	20.14	13.376	20.14	0.00484	20.14	0.1249
20.15	8.44419	20.15	7.03576	20.15	13.2301	20.15	0.00788	20.15	0.0919
20.16	8.38635	20.16	7.16486	20.16	13.3894	20.16	0.01419	20.16	0.05844
20.17	8.38635	20.17	7.30043	20.17	13.5041	20.17	0.02517	20.17	0.03479
20.18	8.6177	20.18	7.44284	20.18	13.4247	20.18	0.03985	20.18	0.02167
20.19	8.96472	20.19	7.59243	20.19	13.2513	20.19	0.05227	20.19	0.01546
20.2	9.19607	20.2	7.74959	20.2	13.1843	20.2	0.05331	20.2	0.01263
20.21	9.36958	20.21	7.91467	20.21	13.1741	20.21	0.0442	20.21	0.01123
20.22	9.48525	20.22	8.08804	20.22	13.2208	20.22	0.03538	20.22	0.01052
20.23	9.65876	20.23	8.2701	20.23	13.2249	20.23	0.03223	20.23	0.01022
20.24	9.94795	20.24	8.46119	20.24	13.1367	20.24	0.03273	20.24	0.01024
20.25	10.1793	20.25	8.66168	20.25	13.1064	20.25	0.0306	20.25	0.01057
20.26	10.0636	20.26	8.87189	20.26	13.3844	20.26	0.02399	20.26	0.01121
20.27	10.1215	20.27	9.09212	20.27	13.5208	20.27	0.01679	20.27	0.01219
20.28	10.5263	20.28	9.32265	20.28	13.3659	20.28	0.01187	20.28	0.01361
20.29	10.9312	20.29	9.56369	20.29	13.22	20.29	0.00999	20.29	0.01559
20.3	11.1625	20.3	9.81543	20.3	13.2331	20.3	0.01137	20.3	0.01839
20.31	11.683	20.31	10.0779	20.31	13.0053	20.31	0.01717	20.31	0.02254
20.32	11.9722	20.32	10.3513	20.32	12.9867	20.32	0.02961	20.32	0.02962
20.33	12.2614	20.33	10.6353	20.33	12.9771	20.33	0.04948	20.33	0.04393
20.34	12.8976	20.34	10.9299	20.34	12.6765	20.34	0.07213	20.34	0.07514
20.35	13.0711	20.35	11.2345	20.35	12.7844	20.35	0.0846	20.35	0.13777
20.36	13.476	20.36	11.5488	20.36	12.7004	20.36	0.07707	20.36	0.24133
20.37	13.823	20.37	11.8719	20.37	12.6739	20.37	0.06089	20.37	0.37059
20.38	14.2857	20.38	12.2028	20.38	12.554	20.38	0.05037	20.38	0.46637
20.39	14.6906	20.39	12.5402	20.39	12.4896	20.39	0.04867	20.39	0.46425
20.4	14.7484	20.4	12.8825	20.4	12.7294	20.4	0.04874	20.4	0.39114
20.41	14.9219	20.41	13.2277	20.41	12.8715	20.41	0.0418	20.41	0.3194
20.42	15.2111	20.42	13.5733	20.42	12.9142	20.42	0.02979	20.42	0.2898
20.43	15.1533	20.43	13.9166	20.43	13.2547	20.43	0.01893	20.43	0.28444
20.44	15.2689	20.44	14.2541	20.44	13.4405	20.44	0.0119	20.44	0.25611
20.45	15.3846	20.45	14.5822	20.45	13.6182	20.45	0.00852	20.45	0.19614
20.46	15.5003	20.46	14.8965	20.46	13.7842	20.46	0.0078	20.46	0.12929
20.47	15.5581	20.47	15.1923	20.47	13.9847	20.47	0.00946	20.47	0.07719
20.48	15.4424	20.48	15.4649	20.48	14.3154	20.48	0.01436	20.48	0.04532
20.49	15.4424	20.49	15.7089	20.49	14.5219	20.49	0.02346	20.49	0.02864
20.5	15.3268	20.5	15.9192	20.5	14.8	20.5	0.03569	20.5	0.02033
20.51	15.1533	20.51	16.0909	20.51	15.0953	20.51	0.04575	20.51	0.01583
20.52	15.2689	20.52	16.2193	20.52	15.104	20.52	0.04587	20.52	0.01296
20.53	15.3268	20.53	16.3007	20.53	15.1229	20.53	0.03754	20.53	0.01092
20.54	15.3846	20.54	16.3318	20.54	15.0992	20.54	0.02967	20.54	0.00942
20.55	15.3846	20.55	16.3108	20.55	15.0815	20.55	0.02677	20.55	0.00837
20.56	15.0954	20.56	16.2369	20.56	15.2689	20.56	0.0271	20.56	0.0077
20.57	14.8641	20.57	16.1107	20.57	15.362	20.57	0.02527	20.57	0.00755
20.58	14.6327	20.58	15.9339	20.58	15.4124	20.58	0.01935	20.58	0.00833
20.59	14.5749	20.59	15.7098	20.59	15.2727	20.59	0.01261	20.59	0.01047
20.6	14.2857	20.6	15.4424	20.6	15.2963	20.6	0.00752	20.6	0.01395
20.61	13.9387	20.61	15.1368	20.61	15.3376	20.61	0.00451	20.61	0.01748
20.62	13.7073	20.62	14.7987	20.62	15.2514	20.62	0.00299	20.62	0.01844
20.63	13.476	20.63	14.4341	20.63	15.1428	20.63	0.00223	20.63	0.016
20.64	12.8976	20.64	14.0494	20.64	15.3171	20.64	0.00179	20.64	0.01286
20.65	12.2036	20.65	13.6505	20.65	15.5795	20.65	0.0015	20.65	0.01116
20.66	11.8566	20.66	13.2434	20.66	15.5348	20.66	0.00129	20.66	0.01095
20.67	11.7987	20.67	12.8333	20.67	15.2378	20.67	0.00119	20.67	0.01064
20.68	11.9722	20.68	12.4252	20.68	14.7422	20.68	0.00116	20.68	0.00893
20.69	12.1457	20.69	12.023	20.69	14.2518	20.69	0.00115	20.69	0.00655
20.7	12.1457	20.7	11.6304	20.7	13.9195	20.7	0.00113	20.7	0.00453
20.71	12.2036	20.71	11.2501	20.71	13.5475	20.71	0.00107	20.71	0.00322
20.72	11.6252	20.72	10.8842	20.72	13.7378	20.72	0.00105	20.72	0.00249
20.73	11.2204	20.73	10.5343	20.73	13.7916	20.73	0.00107	20.73	0.0021
20.74	10.5841	20.74	10.2016	20.74	14.06	20.74	0.0011	20.74	0.00186
20.75	10.2371	20.75	9.88654	20.75	14.0933	20.75	0.00113	20.75	0.00168
20.76	10.1793	20.76	9.58944	20.76	13.8918	20.76	0.00113	20.76	0.00161
20.77	10.295	20.77	9.31023	20.77	13.5554	20.77	0.00114	20.77	0.00167
20.78	10.295	20.78	9.04857	20.78	13.3339	20.78	0.00113	20.78	0.00181
20.79	10.4685	20.79	8.80397	20.79	12.9769	20.79	0.00113	20.79	0.00241
20.8	10.2371	20.8	8.57579	20.8	12.9837	20.8	0.00113	20.8	0.00326
20.81	10.0058	20.81	8.36328	20.81	13.0038	20.81	0.00115	20.81	0.00406
20.82	9.02256	20.82	8.16564	20.82	13.6865	20.82	0.00119	20.82	0.00457
20.83	8.73337	20.83	7.98204	20.83	13.7811	20.83	0.00123	20.83	0.00469
20.84	8.27068	20.84	7.81162	20.84	14.0368	20.84	0.00128	20.84	0.00499
20.85	8.09717	20.85	7.65354	20.85	14.053	20.85	0.00133	20.85	0.00558
20.86	7.92366	20.86	7.50695	20.86	14.0789	20.86	0.00143	20.86	0.00623
20.87	7.75014	20.87	7.37104	20.87	14.1139	20.87	0.00164	20.87	0.00678
20.88	7.57663	20.88	7.24504	20.88	14.1572	20.88	0.00191	20.88	0.00711
20.89	7.57663	20.89	7.1282	20.89	14.0583	20.89	0.00219	20.89	0.00742
20.9	7.28745	20.9	7.01981	20.9	14.2166	20.9	0.00242	20.9	0.00782
20.91	7.11394	20.91	6.9192	20.91	14.2814	20.91	0.0026	20.91	0.00827
20.92	6.99826	20.92	6.82577	20.92	14.3023	20.92	0.00285	20.92	0.00877
20.93	7.34529	20.93	6.73891	20.93	13.9288	20.93	0.00317	20.93	0.00932
20.94	7.22961	20.94	6.65808	20.94	13.9604	20.94	0.00353	20.94	0.00993
20.95	7.17178	20.95	6.58278	20.95	13.9466	20.95	0.00389	20.95	0.01059
20.96	6.99826	20.96	6.51253	20.96	14.0372	20.96	0.00427	20.96	0.01133
20.97	6.94043	20.97	6.4469	20.97	14.0316	20.97	0.00474	20.97	0.01215
20.98	6.70908	20.98	6.38548	20.98	14.1796	20.98	0.00537	20.98	0.01306
20.99	6.65124	20.99	6.32791	20.99	14.1809	20.99	0.00614	20.99	0.01408
21	6.65124	21	6.27383	21	14.1351	21	0.00702	21	0.01522
21.01	6.47773	21.01	6.22294	21.01	14.242	21.01	0.00804	21.01	0.01652
21.02	6.70908	21.02	6.17495	21.02	14.0014	21.02	0.0093	21.02	0.01799
21.03	6.88259	21.03	6.12957	21.03	13.813	21.03	0.01096	21.03	0.01966
21.04	6.76692	21.04	6.08658	21.04	13.8766	21.04	0.0132	21.04	0.02159
21.05	6.65124	21.05	6.04575	21.05	13.942	21.05	0.01641	21.05	0.02382
21.06	6.53557	21.06	6.00688	21.06	14.0091	21.06	0.02181	21.06	0.02642
21.07	6.47773	21.07	5.96979	21.07	14.0277	21.07	0.03275	21.07	0.0295
21.08	6.30422	21.08	5.9343	21.08	14.1477	21.08	0.05644	21.08	0.03317
21.09	6.36206	21.09	5.90027	21.09	14.0689	21.09	0.10276	21.09	0.03761
21.1	6.59341	21.1	5.86757	21.1	13.8412	21.1	0.17606	21.1	0.04297
21.11	6.24639	21.11	5.83607	21.11	14.1145	21.11	0.26092	21.11	0.04952
21.12	6.13071	21.12	5.80566	21.12	14.1888	21.12	0.31121	21.12	0.05766
21.13	6.18855	21.13	5.77624	21.13	14.1139	21.13	0.2871	21.13	0.06804
21.14	6.01504	21.14	5.74772	21.14	14.2397	21.14	0.2258	21.14	0.08171
21.15	6.13071	21.15	5.72002	21.15	14.1163	21.15	0.18271	21.15	0.10084
21.16	6.07287	21.16	5.69307	21.16	14.1435	21.16	0.17474	21.16	0.13074
21.17	6.07287	21.17	5.6668	21.17	14.1212	21.17	0.18127	21.17	0.18412
21.18	5.9572	21.18	5.64116	21.18	14.1996	21.18	0.16593	21.18	0.2864
21.19	5.89936	21.19	5.6161	21.19	14.2283	21.19	0.1253	21.19	0.47772
21.2	5.84153	21.2	5.59157	21.2	14.2576	21.2	0.08323	21.2	0.80532
21.21	5.37883	21.21	5.56753	21.21	14.6372	21.21	0.05369	21.21	1.29176
21.22	5.43667	21.22	5.54395	21.22	14.5672	21.22	0.03809	21.22	1.88584
21.23	5.66802	21.23	5.52079	21.23	14.3476	21.23	0.0321	21.23	2.48018
21.24	5.78369	21.24	5.49804	21.24	14.2284	21.24	0.03148	21.24	2.82394
21.25	6.07287	21.25	5.47567	21.25	13.9595	21.25	0.03443	21.25	2.62794
21.26	6.24639	21.26	5.45366	21.26	13.7908	21.26	0.04218	21.26	2.13688
21.27	6.24639	21.27	5.43199	21.27	13.7725	21.27	0.06041	21.27	1.75555
21.28	5.66802	21.28	5.41066	21.28	14.2544	21.28	0.1012	21.28	1.60915
21.29	5.43667	21.29	5.38965	21.29	14.4366	21.29	0.1798	21.29	1.58488
21.3	5.43667	21.3	5.36895	21.3	14.4191	21.3	0.29976	21.3	1.42
21.31	5.37883	21.31	5.34855	21.31	14.4519	21.31	0.43025	21.31	1.05489
21.32	5.55234	21.32	5.32846	21.32	14.2848	21.32	0.49323	21.32	0.67307
21.33	5.32099	21.33	5.30867	21.33	14.4681	21.33	0.44027	21.33	0.39473
21.34	5.20532	21.34	5.28917	21.34	14.5516	21.34	0.34389	21.34	0.23431
21.35	4.68479	21.35	5.26996	21.35	14.9853	21.35	0.28469	21.35	0.15479
21.36	4.68479	21.36	5.25104	21.36	14.9693	21.36	0.28117	21.36	0.11543
21.37	4.56912	21.37	5.23242	21.37	15.0535	21.37	0.29718	21.37	0.09228
21.38	4.51128	21.38	5.2141	21.38	15.088	21.38	0.28211	21.38	0.07626
21.39	5.03181	21.39	5.19608	21.39	14.6228	21.39	0.24659	21.39	0.06454
21.4	5.37883	21.4	5.17837	21.4	14.3078	21.4	0.23776	21.4	0.05591
21.41	5.55234	21.41	5.16098	21.41	14.1431	21.41	0.27416	21.41	0.04959
21.42	5.66802	21.42	5.14391	21.42	14.0286	21.42	0.32958	21.42	0.045
21.43	5.49451	21.43	5.12716	21.43	14.1644	21.43	0.34192	21.43	0.04181
21.44	5.49451	21.44	5.11074	21.44	14.1505	21.44	0.2882	21.44	0.03986
21.45	5.03181	21.45	5.09467	21.45	14.5369	21.45	0.22159	21.45	0.03928
21.46	5.20532	21.46	5.07894	21.46	14.3736	21.46	0.18612	21.46	0.04081
[truncated: 853 more rows]

## Sheet: Fig1f
N2 adsorption and pore-size distribution profile
Relative Pressure	Volume	Pore width	dV(d)
5.49255e-07	0.0075	0.524	0
6.81355e-07	0.01725	0.567	0
8.21281e-07	0.0265	0.614	0
8.41234e-07	0.03675	0.666	0
8.70944e-07	0.0465	0.723	0
5.97715e-06	2.41275	0.785	0.00635
6.26746e-06	2.4105	0.852	0.01961
1.36863e-05	4.6935	0.926	0.03231
1.64672e-05	4.66375	1.007	0.04999
4.0462e-05	4.66225	1.096	0.04196
4.2021e-05	4.732	1.193	0.03993
4.38966e-05	4.80825	1.299	0.03655
9.83899e-05	6.3015	1.416	0.03631
0.000101409	7.18	1.543	0.03774
0.000243316	8.4205	1.682	0.03949
0.000405663	9.8655	1.834	0.03526
0.000629438	11.2553	2	0.03157
0.000840812	12.3155	2.183	0.02751
0.00105	13.1502	2.382	0.02244
0.00307	17.7188	2.6	0.01506
0.00507	20.3895	2.838	0.01202
0.00701	22.2978	3.099	0.01629
0.00905	24.0465	3.385	0.01778
0.01101	26.7303	3.698	0.01521
0.02507	32.1992	4.039	0.01338
0.04941	35.9664	4.413	0.01349
0.07514	38.5862	4.823	0.01423
0.09978	40.8922	5.27	0.01114
0.12493	43.1473	5.76	0.00919
0.14991	45.3505	6.296	0.00932
0.175	47.4424	6.883	0.00492
0.19994	49.6694	7.524	0.00459
0.22497	51.8408	8.227	0.00477
0.24998	54.046	8.995	0.00236
0.27453	57.2567	9.835	0.00172
0.29992	59.7526	10.755	0.00102
0.32493	62.2248
0.34991	64.7009
0.37498	67.1477
0.39979	69.9358
0.42478	72.8421
0.44992	75.4882
0.47478	78.4094
0.49994	81.0909
0.52483	83.9905
0.54982	87.0343
0.57478	90.2013
0.59979	93.3611
0.62473	96.6637
0.6492	101.088
0.67533	107.282
0.69933	111.617
0.72443	115.775
0.74919	120.491
0.77569	126.014
0.80056	131.84
0.82534	138.1
0.84987	145.767
0.87422	154.758
0.89931	168.155
0.92513	184.633
0.94931	210.07
0.94838	210.07
0.92517	198.103
0.90104	183.245
0.87547	168.768
0.84965	156.968
0.82594	147.634
0.80039	139.169
0.77508	131.459
0.75033	127.87
0.72588	123.177
0.69927	117.473
0.67585	112.824
0.65093	107.951
0.62584	103.418
0.60069	99.1432
0.57558	95.1803
0.5506	91.2932
0.52544	87.7861
0.50038	84.439
0.47543	80.9281
0.45034	77.8041
0.42432	76.7133
0.40009	74.165
0.37531	71.1691
0.35019	68.3694
0.32519	65.607
0.30021	62.8612
0.27503	60.3837
0.25009	57.886
0.2252	55.3332
0.20017	52.7287
0.17508	50.316
0.15014	47.8484
0.12506	45.4415
0.10027	42.9891
0.07532	40.4496
0.05031	37.6749
0.02499	34.2455

## Sheet: Fig2b
Transient photocurrent responses
MCOF-Ti6Cu3		Ti6		Cu3
Time/sec	Current density/mAcm-2	Time/sec	Current density/mAcm-2	Time/sec	Current density/mAcm-2
0.05	0	0.1	0	0.1	0
0.1	0	0.2	0	0.2	0
0.15	0	0.3	0	0.3	0
0.2	0	0.4	0	0.4	0
0.25	0	0.5	0	0.5	0
0.3	0	0.6	0	0.6	0
0.35	0	0.7	0	0.7	0
0.4	0	0.8	0	0.8	0
0.45	0	0.9	0	0.9	0
0.5	0	1	0	1	0
0.55	0	1.1	0	1.1	0
0.6	0	1.2	0	1.2	0
0.65	0	1.3	0	1.3	0
0.7	0	1.4	0	1.4	0
0.75	0	1.5	0	1.5	0
0.8	0	1.6	0	1.6	0
0.85	0	1.7	0	1.7	0
0.9	0	1.8	0	1.8	0
0.95	0	1.9	0	1.9	0
1	0	2	0	2	0
1.05	0.06645	2.1	0.00713	2.1	0.01375
1.1	0.06605	2.2	0.00736	2.2	0.0575
1.15	0.06545	2.3	0.00531	2.3	0.09
1.2	0.05467	2.4	0.00787	2.4	0.11375
1.25	0.1331	2.5	0.00582	2.5	0.13625
1.3	0.18857	2.6	0.00605	2.6	0.1525
1.35	0.22948	2.7	0.0063	2.7	0.16625
1.4	0.26161	2.8	0.00656	2.8	0.18
1.45	0.28815	2.9	0.00681	2.9	0.1925
1.5	0.3105	3	0.00704	3	0.2025
1.55	0.33025	3.1	0.00729	3.1	0.2125
1.6	0.34761	3.2	0.00064228	3.2	0.22125
1.65	0.36298	3.3	0.000889502	3.3	0.23
1.7	0.37655	3.4	-0.00116	3.4	0.2375
1.75	0.38912	3.5	0.00368	3.5	0.245
1.8	0.40049	3.6	0.02463	3.6	0.25125
1.85	0.41107	3.7	0.02719	3.7	0.2575
1.9	0.42104	3.8	0.02742	3.8	0.26375
1.95	0.43023	3.9	0.02537	3.9	0.27
2	0.43861	4	0.02562	4	0.27375
2.05	0.44699	4.1	0.02817	4.1	0.28
2.1	0.45477	4.2	0.02841	4.2	0.28375
2.15	0.46175	4.3	0.02636	4.3	0.28875
2.2	0.46834	4.4	0.02891	4.4	0.29375
2.25	0.47512	4.5	0.02916	4.5	0.2975
2.3	0.48151	4.6	0.02939	4.6	0.30125
2.35	0.4873	4.7	0.03195	4.7	0.305
2.4	0.49289	4.8	0.0322	4.8	0.3075
2.45	0.49827	4.9	0.03475	4.9	0.31
2.5	0.50326	5	0.03498	5	0.31625
2.55	0.50825	5.1	0.03524	5.1	0.31875
2.6	0.51284	5.2	0.03549	5.2	0.32125
2.65	0.51743	5.3	0.03804	5.3	0.32375
2.7	0.52182	5.4	0.03827	5.4	0.3275
2.75	0.52621	5.5	0.04083	5.5	0.3325
2.8	0.5302	5.6	0.04108	5.6	0.3325
2.85	0.53419	5.7	0.04133	5.7	0.33625
2.9	0.53798	5.8	0.04386	5.8	0.33875
2.95	0.54137	5.9	0.04181	5.9	0.34125
3	0.54457	6	0.04437	6	0.3425
3.05	0.54776	6.1	0.04462	6.1	0.34625
3.1	0.55095	6.2	0.04485	6.2	0.34875
3.15	0.55414	6.3	0.0474	6.3	0.35
3.2	0.55694	6.4	0.04766	6.4	0.3525
3.25	0.55993	6.5	0.04791	6.5	0.35375
3.3	0.56232	6.6	0.04814	6.6	0.3575
3.35	0.56492	6.7	0.04839	6.7	0.36
3.4	0.56732	6.8	0.05094	6.8	0.3625
3.45	0.56951	6.9	0.0512	6.9	0.3625
3.5	0.57171	7	0.05143	7	0.365
3.55	0.5741	7.1	0.05168	7.1	0.3675
3.6	0.57609	7.2	0.05423	7.2	0.3675
3.65	0.57809	7.3	0.05219	7.3	0.37125
3.7	0.57989	7.4	0.05472	7.4	0.37125
3.75	0.58208	7.5	0.05267	7.5	0.3725
3.8	0.58408	7.6	0.05522	7.6	0.375
3.85	0.58607	7.7	0.05548	7.7	0.37625
3.9	0.58607	7.8	0.05571	7.8	0.3775
3.95	0.58807	7.9	0.05826	7.9	0.38
4	0.59006	8	0.05621	8	0.38125
4.05	0.59206	8.1	0.05876	8.1	0.3825
4.1	0.59206	8.2	0.0567	8.2	0.385
4.15	0.59405	8.3	0.05925	8.3	0.38625
4.2	0.59605	8.4	0.0572	8.4	0.38625
4.25	0.59605	8.5	0.05975	8.5	0.3875
4.3	0.59804	8.6	0.05998	8.6	0.38875
4.35	0.59804	8.7	0.06024	8.7	0.39125
4.4	0.60004	8.8	0.06049	8.8	0.39125
4.45	0.60004	8.9	0.06304	8.9	0.39375
4.5	0.60204	9	0.06097	9	0.395
4.55	0.60204	9.1	0.06123	9.1	0.39625
4.6	0.60403	9.2	0.06148	9.2	0.39625
4.65	0.60403	9.3	0.06173	9.3	0.39625
4.7	0.60603	9.4	0.06426	9.4	0.4
4.75	0.60603	9.5	0.06221	9.5	0.40125
4.8	0.60603	9.6	0.06247	9.6	0.4
4.85	0.60803	9.7	0.06502	9.7	0.40125
4.9	0.60803	9.8	0.06525	9.8	0.40375
4.95	0.60803	9.9	0.0655	9.9	0.40375
5	0.61002	10	0.06346	10	0.405
5.05	0.61002	10.1	0.06601	10.1	0.405
5.1	0.61002	10.2	0.06624	10.2	0.4075
5.15	0.61002	10.3	0.06649	10.3	0.40875
5.2	0.61002	10.4	0.06675	10.4	0.40875
5.25	0.61201	10.5	0.067	10.5	0.41
5.3	0.61201	10.6	0.06953	10.6	0.4125
5.35	0.61201	10.7	0.06748	10.7	0.4125
5.4	0.61201	10.8	0.06774	10.8	0.4125
5.45	0.61201	10.9	0.07029	10.9	0.41375
5.5	0.61401	11	0.06822	11	0.415
5.55	0.61401	11.1	0.06847	11.1	0.415
5.6	0.61401	11.2	0.06872	11.2	0.41625
5.65	0.61401	11.3	0.07128	11.3	0.41625
5.7	0.61401	11.4	0.06921	11.4	0.4175
5.75	0.61401	11.5	0.06946	11.5	0.4175
5.8	0.61401	11.6	0.06971	11.6	0.42
5.85	0.616	11.7	0.07227	11.7	0.42
5.9	0.616	11.8	0.0725	11.8	0.41875
5.95	0.616	11.9	0.07045	11.9	0.3575
6	0.616	12	0.0707	12	0.32
6.05	0.616	12.1	0.07096	12.1	0.29375
6.1	0.616	12.2	0.07118	12.2	0.27125
6.15	0.616	12.3	0.07144	12.3	0.255
6.2	0.616	12.4	0.07169	12.4	0.24
6.25	0.616	12.5	0.07194	12.5	0.225
6.3	0.616	12.6	0.07447	12.6	0.215
6.35	0.618	12.7	0.07243	12.7	0.20375
6.4	0.618	12.8	0.07268	12.8	0.19625
6.45	0.618	12.9	0.07293	12.9	0.18625
6.5	0.618	13	0.07316	13	0.1775
6.55	0.618	13.1	0.07342	13.1	0.17125
6.6	0.618	13.2	0.07367	13.2	0.165
6.65	0.618	13.3	0.07622	13.3	0.15625
6.7	0.618	13.4	0.07415	13.4	0.1525
6.75	0.618	13.5	0.0767	13.5	0.14625
6.8	0.618	13.6	0.07466	13.6	0.14
6.85	0.618	13.7	0.05651	13.7	0.135
6.9	0.618	13.8	0.05214	13.8	0.13
6.95	0.618	13.9	0.05239	13.9	0.12625
7	0.618	14	0.05495	14	0.1225
7.05	0.618	14.1	0.0529	14.1	0.1175
7.1	0.618	14.2	0.05313	14.2	0.11375
7.15	0.618	14.3	0.05338	14.3	0.11
7.2	0.618	14.4	0.05134	14.4	0.10625
7.25	0.618	14.5	0.05159	14.5	0.1025
7.3	0.618	14.6	0.05182	14.6	0.1
7.35	0.618	14.7	0.05207	14.7	0.09625
7.4	0.618	14.8	0.05003	14.8	0.0925
7.45	0.618	14.9	0.05028	14.9	0.09
7.5	0.618	15	0.04821	15	0.08875
7.55	0.618	15.1	0.04846	15.1	0.085
7.6	0.618	15.2	0.04641	15.2	0.0825
7.65	0.618	15.3	0.04667	15.3	0.07875
7.7	0.618	15.4	0.0446	15.4	0.0775
7.75	0.618	15.5	0.04485	15.5	0.07625
7.8	0.618	15.6	0.0451	15.6	0.0725
7.85	0.618	15.7	0.04306	15.7	0.07125
7.9	0.618	15.8	0.04329	15.8	0.0675
7.95	0.618	15.9	0.04124	15.9	0.06625
8	0.618	16	0.04149	16	0.065
8.05	0.618	16.1	0.03945	16.1	0.0625
8.1	0.618	16.2	0.03968	16.2	0.06125
8.15	0.618	16.3	0.03993	16.3	0.05875
8.2	0.618	16.4	0.03788	16.4	0.0575
8.25	0.618	16.5	0.03813	16.5	0.055
8.3	0.618	16.6	0.03836	16.6	0.05375
8.35	0.618	16.7	0.03632	16.7	0.05125
8.4	0.618	16.8	0.03887	16.8	0.05
8.45	0.618	16.9	0.03682	16.9	0.04875
8.5	0.618	17	0.03475	17	0.0475
8.55	0.618	17.1	0.03501	17.1	0.045
8.6	0.616	17.2	0.03526	17.2	0.045
8.65	0.616	17.3	0.03549	17.3	0.0425
8.7	0.616	17.4	0.03344	17.4	0.04125
8.75	0.616	17.5	0.0337	17.5	0.04125
8.8	0.616	17.6	0.03395	17.6	0.03875
8.85	0.616	17.7	0.03188	17.7	0.03875
8.9	0.616	17.8	0.02983	17.8	0.0375
8.95	0.616	17.9	0.03008	17.9	0.03625
9	0.616	18	0.03034	18	0.0325
9.05	0.616	18.1	0.03057	18.1	0.03375
9.1	0.616	18.2	0.03082	18.2	0.03125
9.15	0.616	18.3	0.02877	18.3	0.03125
9.2	0.616	18.4	0.02903	18.4	0.03
9.25	0.616	18.5	0.02926	18.5	0.03
9.3	0.616	18.6	0.02721	18.6	0.0275
9.35	0.616	18.7	0.02746	18.7	0.02625
9.4	0.616	18.8	0.02772	18.8	0.0275
9.45	0.616	18.9	0.02795	18.9	0.02625
9.5	0.616	19	0.0282	19	0.0225
9.55	0.616	19.1	0.02615	19.1	0.0225
9.6	0.61401	19.2	0.0264	19.2	0.02125
9.65	0.616	19.3	0.02433	19.3	0.02125
9.7	0.616	19.4	0.02459	19.4	0.01875
9.75	0.61401	19.5	0.02484	19.5	0.01875
9.8	0.61401	19.6	0.02279	19.6	0.01875
9.85	0.61401	19.7	0.02302	19.7	0.0175
9.9	0.61401	19.8	0.02328	19.8	0.0175
9.95	0.61401	19.9	0.02353	19.9	0.015
10	0.61401	20	0.02378	20	0.015
10.05	0.61401	20.1	0.02171	20.1	0.015
10.1	0.61401	20.2	0.01966	20.2	0.0125
10.15	0.61401	20.3	0.02222	20.3	0.0125
10.2	0.61401	20.4	0.02017	20.4	0.0125
10.25	0.61401	20.5	0.0204	20.5	0.01125
10.3	0.61401	20.6	0.02065	20.6	0.01
10.35	0.61401	20.7	0.02091	20.7	0.01125
10.4	0.61401	20.8	0.01886	20.8	0.00875
10.45	0.61401	20.9	0.01909	20.9	0.00875
10.5	0.61401	21	0.01934	21	0.00625
10.55	0.61401	21.1	0.0196	21.1	0.00625
10.6	0.61201	21.2	0.01755	21.2	0.00625
10.65	0.61201	21.3	0.01778	21.3	0.00625
10.7	0.61201	21.4	0.01803	21.4	0.0025
10.75	0.61201	21.5	0.01828	21.5	0.00125
10.8	0.61201	21.6	0.01624	21.6	-5.5e-10
10.85	0.60803	21.7	0.01647	21.7	0.00232
10.9	0.54556	21.8	0.01672	21.8	0.06091
10.95	0.50585	21.9	0.01697	21.9	0.10824
11	0.47612	22	0.01723	22	0.14056
11.05	0.45197	22.1	0.01516	22.1	0.16414
11.1	0.43162	22.2	0.01771	22.2	0.18398
11.15	0.41366	22.3	0.01566	22.3	0.2013
11.2	0.3977	22.4	0.01592	22.4	0.21488
11.25	0.38353	22.5	0.01385	22.5	0.22721
11.3	0.37016	22.6	0.0164	22.6	0.23954
11.35	0.35819	22.7	0.01435	22.7	0.24936
11.4	0.34701	22.8	0.01461	22.8	0.25795
11.45	0.33644	22.9	0.01483	22.9	0.26527
11.5	0.32666	23	0.01279	23	0.2726
11.55	0.31708	23.1	0.01304	23.1	0.27868
11.6	0.3085	23.2	0.01329	23.2	0.28476
11.65	0.30012	23.3	0.00662	23.3	0.29209
11.7	0.29234	23.4	0.00918	23.4	0.29691
11.75	0.28495	23.5	0.00713	23.5	0.30175
11.8	0.27797	23.6	0.03038	23.6	0.30783
11.85	0.27138	23.7	0.03521	23.7	0.3114
11.9	0.2648	23.8	0.03317	23.8	0.31748
11.95	0.25861	23.9	0.03342	23.9	0.31981
12	0.25283	24	0.03367	24	0.32464
12.05	0.24724	24.1	0.0339	24.1	0.32696
12.1	0.24185	24.2	0.03415	24.2	0.33055
12.15	0.23666	24.3	0.03441	24.3	0.33413
12.2	0.23168	24.4	0.03696	24.4	0.3377
12.25	0.22689	24.5	0.03489	24.5	0.34129
12.3	0.2221	24.6	0.03744	24.6	0.34361
12.35	0.21771	24.7	0.0377	24.7	0.34719
12.4	0.21352	24.8	0.03795	24.8	0.34951
12.45	0.20932	24.9	0.03818	24.9	0.35185
12.5	0.20513	25	0.03843	25	0.35418
12.55	0.20134	25.1	0.03869	25.1	0.3565
12.6	0.19755	25.2	0.04124	25.2	0.35759
12.65	0.19396	25.3	0.04147	25.3	0.36241
12.7	0.19037	25.4	0.04172	25.4	0.36349
12.75	0.18698	25.5	0.04428	25.5	0.36581
12.8	0.18358	25.6	0.04223	25.6	0.36815
12.85	0.18039	25.7	0.04476	25.7	0.36923
12.9	0.1772	25.8	0.04501	25.8	0.37155
12.95	0.174	25.9	0.04526	25.9	0.37389
13	0.17121	26	0.04782	26	0.37496
13.05	0.16822	26.1	0.04575	26.1	0.37604
13.1	0.16543	26.2	0.0483	26.2	0.37712
13.15	0.16263	26.3	0.04625	26.3	0.37945
13.2	0.15984	26.4	0.04881	26.4	0.38053
13.25	0.15724	26.5	0.04904	26.5	0.38285
13.3	0.15465	26.6	0.04929	26.6	0.38269
13.35	0.15226	26.7	0.04954	26.7	0.38626
13.4	0.14986	26.8	0.0521	26.8	0.38609
13.45	0.14747	26.9	0.05233	26.9	0.38717
13.5	0.14527	27	0.05258	27	0.38825
13.55	0.14307	27.1	0.05283	27.1	0.39058
13.6	0.14088	27.2	0.05308	27.2	0.39165
13.65	0.13869	27.3	0.05331	27.3	0.39274
13.7	0.13649	27.4	0.05587	27.4	0.39381
13.75	0.13469	27.5	0.05612	27.5	0.39489
13.8	0.1325	27.6	0.05407	27.6	0.39598
13.85	0.1305	27.7	0.0543	27.7	0.3983
13.9	0.12871	27.8	0.05686	27.8	0.39937
13.95	0.12691	27.9	0.05711	27.9	0.40046
14	0.12532	28	0.05736	28	0.40029
14.05	0.12332	28.1	0.05759	28.1	0.40136
14.1	0.12172	28.2	0.05785	28.2	0.40369
14.15	0.11993	28.3	0.0581	28.3	0.40227
14.2	0.11833	28.4	0.06065	28.4	0.4046
14.25	0.11654	28.5	0.05858	28.5	0.40568
14.3	0.11514	28.6	0.05883	28.6	0.40551
14.35	0.11355	28.7	0.05909	28.7	0.40784
14.4	0.11194	28.8	0.06164	28.8	0.40766
14.45	0.11055	28.9	0.05957	28.9	0.40874
14.5	0.10895	29	0.05982	29	0.40858
14.55	0.10756	29.1	0.06008	29.1	0.40965
14.6	0.10616	29.2	0.06033	29.2	0.41073
14.65	0.10476	29.3	0.06056	29.3	0.41181
14.7	0.10337	29.4	0.06311	29.4	0.41289
14.75	0.10197	29.5	0.06107	29.5	0.41271
14.8	0.10057	29.6	0.06132	29.6	0.41505
14.85	0.09937	29.7	0.06385	29.7	0.41363
14.9	0.09798	29.8	0.0641	29.8	0.4147
14.95	0.09678	29.9	0.06435	29.9	0.41452
15	0.09559	30	0.06231	30	0.41686
15.05	0.09419	30.1	0.06484	30.1	0.41669
15.1	0.09299	30.2	0.06279	30.2	0.41776
15.15	0.09179	30.3	0.06304	30.3	0.4176
15.2	0.0908	30.4	0.0656	30.4	0.41868
15.25	0.0898	30.5	0.06583	30.5	0.421
15.3	0.0884	30.6	0.06608	30.6	0.41957
15.35	0.0874	30.7	0.06633	30.7	0.42066
15.4	0.0862	30.8	0.06659	30.8	0.42174
15.45	0.08521	30.9	0.06452	30.9	0.42156
15.5	0.08421	31	0.06477	31	0.4239
15.55	0.08341	31.1	0.06732	31.1	0.42373
15.6	0.08221	31.2	0.06527	31.2	0.4248
15.65	0.08142	31.3	0.0655	31.3	0.42339
15.7	0.08042	31.4	0.06576	31.4	0.42571
15.75	0.07942	31.5	0.06601	31.5	0.42429
15.8	0.07842	31.6	0.06626	31.6	0.42536
15.85	0.07763	31.7	0.06649	31.7	0.42645
15.9	0.07663	31.8	0.06675	31.8	0.42752
15.95	0.07563	31.9	0.067	31.9	0.4311
16	0.07483	32	0.06725	32	0.40219
16.05	0.07383	32.1	0.06978	32.1	0.35451
16.1	0.07284	32.2	0.06774	32.2	0.32184
16.15	0.07203	32.3	0.06799	32.3	0.30043
16.2	0.07124	32.4	0.06824	32.4	0.279
16.25	0.07044	32.5	0.06847	32.5	0.26382
16.3	0.06944	32.6	0.06872	32.6	0.2499
16.35	0.06865	32.7	0.06898	32.7	0.23599
16.4	0.06784	32.8	0.06923	32.8	0.22456
16.45	0.06685	32.9	0.06946	32.9	0.21564
16.5	0.06625	33	0.06971	33	0.20672
16.55	0.06525	33.1	0.06997	33.1	0.19905
16.6	0.06466	33.2	0.07022	33.2	0.19137
16.65	0.06365	33.3	0.07045	33.3	0.18245
16.7	0.06305	33.4	0.0707	33.4	0.17729
16.75	0.06226	33.5	0.07096	33.5	0.17086
16.8	0.06146	33.6	0.07121	33.6	0.16569
16.85	0.06066	33.7	0.05994	33.7	0.15928
16.9	0.06006	33.8	0.04869	33.8	0.15285
16.95	0.05927	33.9	0.04894	33.9	0.14893
17	0.05847	34	0.0492	34	0.14376
17.05	0.05767	34.1	0.04943	34.1	0.13984
17.1	0.05707	34.2	0.04968	34.2	0.13591
17.15	0.05628	34.3	0.04763	34.3	0.13199
17.2	0.05568	34.4	0.04789	34.4	0.12682
17.25	0.05488	34.5	0.04812	34.5	0.12165
17.3	0.05428	34.6	0.04607	34.6	0.11898
17.35	0.05368	34.7	0.04632	34.7	0.11506
17.4	0.05308	34.8	0.04657	34.8	0.11114
17.45	0.05228	34.9	0.04451	34.9	0.10846
17.5	0.05168	35	0.04476	35	0.10579
17.55	0.05089	35.1	0.04271	35.1	0.10312
17.6	0.05029	35.2	0.04066	35.2	0.09795
17.65	0.04969	35.3	0.04319	35.3	0.09653
17.7	0.04909	35.4	0.04115	35.4	0.09136
17.75	0.04849	35.5	0.0391	35.5	0.09119
17.8	0.04769	35.6	0.03935	35.6	0.08851
17.85	0.0473	35.7	0.03958	35.7	0.08585
17.9	0.0467	35.8	0.03984	35.8	0.08443
17.95	0.0461	35.9	0.03779	35.9	0.08175
18	0.0453	36	0.03804	36	0.07908
18.05	0.0449	36.1	0.03597	36.1	0.07641
18.1	0.0443	36.2	0.03392	36.2	0.07499
18.15	0.0437	36.3	0.03648	36.3	0.07106
18.2	0.0431	36.4	0.03443	36.4	0.06965
18.25	0.04251	36.5	0.03236	36.5	0.06947
18.3	0.04191	36.6	0.03261	36.6	0.06555
18.35	0.04131	36.7	0.03287	36.7	0.06413
18.4	0.04091	36.8	0.0331	36.8	0.06271
18.45	0.04011	36.9	0.03105	36.9	0.06254
18.5	0.03971	37	0.0313	37	0.05986
18.55	0.03931	37.1	0.03156	37.1	0.0572
18.6	0.03851	37.2	0.02949	37.2	0.05577
18.65	0.03811	37.3	0.02974	37.3	0.0531
18.7	0.03731	37.4	0.02999	37.4	0.05169
18.75	0.03692	37.5	0.02795	37.5	0.04901
18.8	0.03632	37.6	0.02817	37.6	0.04884
18.85	0.03592	37.7	0.02613	37.7	0.04741
18.9	0.03512	37.8	0.02638	37.8	0.04725
18.95	0.03472	37.9	0.02663	37.9	0.04457
19	0.03432	38	0.02686	38	0.04315
19.05	0.03372	38.1	0.02482	38.1	0.04174
19.1	0.03312	38.2	0.02277	38.2	0.03906
19.15	0.03272	38.3	0.02302	38.3	0.03889
19.2	0.03213	38.4	0.02555	38.4	0.03746
19.25	0.03173	38.5	0.02351	38.5	0.0373
19.3	0.03113	38.6	0.02376	38.6	0.03463
19.35	0.03053	38.7	0.02401	38.7	0.0332
19.4	0.03013	38.8	0.02194	38.8	0.03179
19.45	0.02973	38.9	0.02219	38.9	0.03036
19.5	0.02913	39	0.02015	39	0.03019
19.55	0.02874	39.1	0.0227	39.1	0.02753
19.6	0.02834	39.2	0.02063	39.2	0.02735
19.65	0.02774	39.3	0.02088	39.3	0.02593
19.7	0.02714	39.4	0.02114	39.4	0.02575
19.75	0.02674	39.5	0.01909	39.5	0.02309
19.8	0.02614	39.6	0.01932	39.6	0.02416
19.85	0.02574	39.7	0.01957	39.7	0.02274
19.9	0.02534	39.8	0.01983	39.8	0.02133
19.95	0.02474	39.9	0.01778	39.9	0.02115
20	0.02434	40	0.01801	40	0.01847
20.05	0.02395	40.1	0.01826	40.1	0.01705
20.1	0.02335	40.2	0.01622	40.2	0.01689
20.15	0.02295	40.3	0.01647	40.3	0.01546
20.2	0.02255	40.4	0.0167	40.4	0.01529
20.25	0.02215	40.5	0.01695	40.5	0.01388
20.3	0.02155	40.6	0.0149	40.6	0.01245
20.35	0.02115	40.7	0.01516	40.7	0.01227
20.4	0.02075	40.8	0.01309	40.8	0.01211
20.45	0.02015	40.9	0.01564	40.9	0.01069
20.5	0.01976	41	0.01359	41	0.00926
20.55	0.01936	41.1	0.01615	41.1	0.00909
20.6	0.01895	41.2	0.01408	41.2	0.00643
20.65	0.01856	41.3	0.01433	41.3	0.00625
20.7	0.01796	41.4	0.01228	41.4	0.00857
20.75	0.01776	41.5	0.01253	41.5	0.00716
20.8	0.01716	41.6	0.01507	41.6	0.00574
20.85	0.01676	41.7	0.01072	41.7	0.00713
20.9	0.02776	41.8	0.01327	41.8	0.06406
20.95	0.08159	41.9	0.01122	41.9	0.11083
21	0.14624	42	0.01145	42	0.14111
21.05	0.19286	42.1	0.01171	42.1	0.16631
21.1	0.22953	42.2	0.01196	42.2	0.18771
21.15	0.25856	42.3	0.01221	42.3	0.20404
21.2	0.28293	42.4	0.01014	42.4	0.21781
21.25	0.3037	42.5	0.0104	42.5	0.22906
21.3	0.32235	42.6	0.01065	42.6	0.24158
21.35	0.3391	42.7	0.0086	42.7	0.25029
21.4	0.35372	42.8	0.01113	42.8	0.25899
21.45	0.36749	42.9	0.00908	42.9	0.2677
21.5	0.38042	43	0.00934	43	0.27514
21.55	0.39144	43.1	0.00269	43.1	0.28131
21.6	0.40204	43.2	0.00752	43.2	0.28747
21.65	0.41179	43.3	0.00547	43.3	0.29365
21.7	0.4209	43.4	0.02413	43.4	0.29855
21.75	0.42959	43.5	0.03358	43.5	0.30473
21.8	0.43764	43.6	0.03151	43.6	0.30962
21.85	0.44549	43.7	0.03406	43.7	0.31453
21.9	0.45248	43.8	0.03202	43.8	0.31816
21.95	0.45905	43.9	0.03227	43.9	0.32306
22	0.46583	44	0.0302	44	0.32669
22.05	0.47198	44.1	0.03045	44.1	0.32905
22.1	0.47791	44.2	0.03301	44.2	0.33523
22.15	0.48342	44.3	0.03326	44.3	0.33759
22.2	0.48872	44.4	0.03579	44.4	0.33996
22.25	0.4936	44.5	0.03604	44.5	0.34359
22.3	0.49868	44.6	0.03629	44.6	0.34595
22.35	0.50355	44.7	0.03425	44.7	0.34959
22.4	0.50822	44.8	0.03678	44.8	0.35195
22.45	0.51267	44.9	0.03703	44.9	0.35431
22.5	0.5167	45	0.03728	45	0.35668
22.55	0.52072	45.1	0.03754	45.1	0.35904
22.6	0.52454	45.2	0.04007	45.2	0.3614
22.65	0.52877	45.3	0.04032	45.3	0.3625
22.7	0.53238	45.4	0.04057	45.4	0.36614
22.75	0.53598	45.5	0.04083	45.5	0.3685
22.8	0.5398	45.6	0.04335	45.6	0.36959
22.85	0.54255	45.7	0.04131	45.7	0.37195
22.9	0.5453	45.8	0.04386	45.8	0.37305
22.95	0.5487	45.9	0.04411	45.9	0.37541
23	0.55145	46	0.04434	46	0.37778
23.05	0.55399	46.1	0.0446	46.1	0.37888
23.1	0.55696	46.2	0.04485	46.2	0.37996
23.15	0.55951	46.3	0.0474	46.3	0.38233
23.2	0.56205	46.4	0.04763	46.4	0.38215
23.25	0.56438	46.5	0.04789	46.5	0.38453
23.3	0.56671	46.6	0.04814	46.6	0.38561
23.35	0.56883	46.7	0.04839	46.7	0.38671
23.4	0.57095	46.8	0.05092	46.8	0.38908
23.45	0.57328	46.9	0.04888	46.9	0.3889
23.5	0.57497	47	0.04913	47	0.39126
23.55	0.57709	47.1	0.05168	47.1	0.39236
23.6	0.57879	47.2	0.05191	47.2	0.39345
23.65	0.58049	47.3	0.05216	47.3	0.39581
23.7	0.58218	47.4	0.05242	47.4	0.39564
23.75	0.58366	47.5	0.05267	47.5	0.39674
23.8	0.58515	47.6	0.0529	47.6	0.39784
23.85	0.58642	47.7	0.05315	47.7	0.39892
23.9	0.58769	47.8	0.05341	47.8	0.40003
23.95	0.58897	47.9	0.05366	47.9	0.40113
24	0.59002	48	0.05389	48	0.40221
24.05	0.5913	48.1	0.05414	48.1	0.40331
24.1	0.59235	48.2	0.0567	48.2	0.40314
24.15	0.59342	48.3	0.05465	48.3	0.40296
24.2	0.59447	48.4	0.05488	48.4	0.40405
24.25	0.59575	48.5	0.05743	48.5	0.40642
24.3	0.59723	48.6	0.05768	48.6	0.40751
24.35	0.59808	48.7	0.05564	48.7	0.40734
24.4	0.59871	48.8	0.05587	48.8	0.40844
24.45	0.59956	48.9	0.05612	48.9	0.40952
24.5	0.6002	49	0.05637	49	0.41063
24.55	0.60126	49.1	0.05893	49.1	0.41173
24.6	0.60211	49.2	0.05916	49.2	0.41155
24.65	0.60295	49.3	0.05711	49.3	0.41264
24.7	0.6038	49.4	0.05966	49.4	0.41374
24.75	0.60443	49.5	0.05992	49.5	0.41356
24.8	0.60465	49.6	0.06014	49.6	0.41592
24.85	0.60528	49.7	0.0604	49.7	0.41449
24.9	0.60571	49.8	0.06065	49.8	0.41685
24.95	0.60655	49.9	0.0609	49.9	0.41668
25	0.6074	50	0.06113	50	0.41776
25.05	0.6074	50.1	0.06139	50.1	0.4176
25.1	0.60804	50.2	0.05934	50.2	0.41869
25.15	0.60825	50.3	0.06189	50.3	0.41979
25.2	0.60888	50.4	0.06212	50.4	0.41961
25.25	0.6091	50.5	0.06238	50.5	0.41944
25.3	0.60974	50.6	0.06263	50.6	0.42054
25.35	0.61037	50.7	0.06288	50.7	0.4229
25.4	0.61058	50.8	0.06311	50.8	0.42145
25.45	0.61079	50.9	0.06337	50.9	0.42255
25.5	0.61122	51	0.06362	51	0.42365
25.55	0.61164	51.1	0.06387	51.1	0.42346
25.6	0.61185	51.2	0.0618	51.2	0.42456
25.65	0.61207	51.3	0.06435	51.3	0.42439
25.7	0.61228	51.4	0.06461	51.4	0.42549
25.75	0.6127	51.5	0.06486	51.5	0.42531
25.8	0.61334	51.6	0.06509	51.6	0.42514
25.85	0.61355	51.7	0.06304	51.7	0.4275
25.9	0.61355	51.8	0.0633	51.8	0.42097
25.95	0.61376	51.9	0.06585	51.9	0.36244
26	0.61397	52	0.06378	52	0.32674
26.05	0.61419	52.1	0.06633	52.1	0.30246
26.1	0.61419	52.2	0.06428	52.2	0.28071
26.15	0.6144	52.3	0.06684	52.3	0.26404
26.2	0.6144	52.4	0.06707	52.4	0.24864
26.25	0.61461	52.5	0.06502	52.5	0.23705
26.3	0.61503	52.6	0.06527	52.6	0.22419
26.35	0.61545	52.7	0.06553	52.7	0.21386
26.4	0.61545	52.8	0.06576	52.8	0.2048
26.45	0.61567	52.9	0.06601	52.9	0.19575
26.5	0.61588	53	0.06626	53	0.18796
26.55	0.61588	53.1	0.06652	53.1	0.18018
26.6	0.61588	53.2	0.06675	53.2	0.17365
26.65	0.61588	53.3	0.067	53.3	0.16587
26.7	0.61588	53.4	0.06725	53.4	0.16189
26.75	0.61588	53.5	0.0675	53.5	0.15538
26.8	0.61631	53.6	0.07004	53.6	0.15013
26.85	0.61631	53.7	0.04269	53.7	0.14488
26.9	0.61652	53.8	0.04294	53.8	0.14089
26.95	0.61673	53.9	0.04319	53.9	0.13691
27	0.61652	54	0.04572	54	0.13166
27.05	0.61673	54.1	0.04368	54.1	0.12769
27.1	0.61694	54.2	0.04393	54.2	0.1237
27.15	0.61673	54.3	0.04418	54.3	0.11973
27.2	0.61673	54.4	0.04211	54.4	0.11447
27.25	0.61694	54.5	0.04237	54.5	0.11176
27.3	0.61715	54.6	0.04032	54.6	0.10778
27.35	0.61715	54.7	0.04287	54.7	0.10506
27.4	0.61736	54.8	0.0408	54.8	0.10109
27.45	0.61715	54.9	0.04106	54.9	0.09964
27.5	0.61715	55	0.03901	55	0.09566
27.55	0.61736	55.1	0.03926	55.1	0.09295
27.6	0.61757	55.2	0.03719	55.2	0.09151
27.65	0.61757	55.3	0.03744	55.3	0.08753
27.7	0.618	55.4	0.0354	55.4	0.08609
27.75	0.61757	55.5	0.03565	55.5	0.08338
27.8	0.61757	55.6	0.03588	55.6	0.07813
27.85	0.61736	55.7	0.03383	55.7	0.07667
27.9	0.61715	55.8	0.03409	55.8	0.07524
27.95	0.61715	55.9	0.03204	55.9	0.0738
28	0.61694	56	0.03227	56	0.06981
28.05	0.61715	56.1	0.03252	56.1	0.06838
28.1	0.61736	56.2	0.03047	56.2	0.06566
28.15	0.61673	56.3	0.03071	56.3	0.06295
28.2	0.61694	56.4	0.03096	56.4	0.06277
28.25	0.61715	56.5	0.03121	56.5	0.06006
28.3	0.61736	56.6	0.02686	56.6	0.05862
28.35	0.61715	56.7	0.02709	56.7	0.05591
28.4	0.61694	56.8	0.02965	56.8	0.05574
28.45	0.61715	56.9	0.0276	56.9	0.05303
28.5	0.61736	57	0.02555	57	0.05031
28.55	0.61757	57.1	0.02808	57.1	0.04886
28.6	0.61736	57.2	0.02604	57.2	0.04743
28.65	0.61757	57.3	0.02399	57.3	0.04471
28.7	0.61736	57.4	0.02654	57.4	0.04454
28.75	0.61736	57.5	0.02447	57.5	0.0431
28.8	0.61736	57.6	0.02473	57.6	0.04039
28.85	0.61736	57.7	0.02268	57.7	0.04021
28.9	0.61757	57.8	0.02523	57.8	0.03877
28.95	0.61736	57.9	0.02316	57.9	0.03732
29	0.61715	58	0.02111	58	0.03461
29.05	0.61694	58.1	0.02137	58.1	0.03444
29.1	0.61715	58.2	0.02162	58.2	0.033
29.15	0.61715	58.3	0.02185	58.3	0.03155
29.2	0.61715	58.4	0.0198	58.4	0.03011
29.25	0.61694	58.5	0.01776	58.5	0.02866
29.3	0.61715	58.6	0.02031	58.6	0.0285
29.35	0.61694	58.7	0.01824	58.7	0.02579
29.4	0.61673	58.8	0.01849	58.8	0.02434
29.45	0.61694	58.9	0.01645	58.9	0.0229
29.5	0.61673	59	0.019	59	0.024
29.55	0.61652	59.1	0.01693	59.1	0.02127
29.6	0.61673	59.2	0.01718	59.2	0.01984
29.65	0.61652	59.3	0.01743	59.3	0.02094
29.7	0.61631	59.4	0.01769	59.4	0.01823
29.75	0.61652	59.5	0.01562	59.5	0.01678
29.8	0.61673	59.6	0.01587	59.6	0.01534
29.85	0.61609	59.7	0.01382	59.7	0.0139
29.9	0.61652	59.8	0.01638	59.8	0.01372
29.95	0.61652	59.9	0.01431	59.9	0.01227
30	0.61652	60	0.01456	60	0.01084
30.05	0.61652	60.1	0.01481	60.1	0.00939
30.1	0.61631	60.2	0.01277	60.2	0.01049
30.15	0.61631	60.3	0.013	60.3	0.00905
30.2	0.61631	60.4	0.01325	60.4	0.0076
30.25	0.61652	60.5	0.0135	60.5	0.00743
30.3	0.61631	60.6	0.01375	60.6	0.00599
30.35	0.61631	60.7	0.01168	60.7	0.00455
30.4	0.61631	60.8	0.00964	60.8	0.00438
30.45	0.61631	60.9	0.01219	60.9	0.00293
30.5	0.61397	61	0.01244	61	0.00149
30.55	0.54849	61.1	0.01037	61.1	0.000160576
30.6	0.50716	61.2	0.01063	61.2	0.00010705
30.65	0.47685	61.3	0.01088	61.3	5.3526e-05
30.7	0.45248	61.4	0.00883	61.4	0
30.75	0.4315	61.5	0.00906	61.5	0.01136
30.8	0.41327	61.6	0.00932	61.6	0.07095
30.85	0.39695	61.7	0.00727	61.7	0.1115
30.9	0.38191	61.8	0.00752	61.8	0.14063
30.95	0.36834	61.9	0.00775	61.9	0.16341
31	0.35563	62	0.008	62	0.1824
31.05	0.34418	62.1	0.00826	62.1	0.19758
31.1	0.33337	62.2	0.00851	62.2	0.2102
31.15	0.32341	62.3	0.00644	62.3	0.22411
31.2	0.31409	62.4	0.00669	62.4	0.23166
31.25	0.30497	62.5	0.00695	62.5	0.24176
31.3	0.29671	62.6	0.0072	62.6	0.25059
31.35	0.28866	62.7	0.00513	62.7	0.25815
31.4	0.28124	62.8	0.00768	62.8	0.26571
31.45	0.27382	62.9	0.00564	62.9	0.27074
31.5	0.26704	63	0.00589	63	0.2783
31.55	0.26025	63.1	0.00612	63.1	0.28331
31.6	0.2539	63.2	0.00407	63.2	0.28834
31.65	0.24796	63.3	-0.000278093	63.3	0.29336
31.7	0.24203	63.4	-3.08734e-05	63.4	0.29965
31.75	0.23673	63.5	0.000216347	63.5	0.30214
31.8	0.23122	63.6	0.00506	63.6	0.30716
31.85	0.22613	63.7	0.02601	63.7	0.31217
31.9	0.22105	63.8	0.02627	63.8	0.31466
31.95	0.21617	63.9	0.0242	63.9	0.31841
32	0.21172	64	0.02445	64	0.32216
32.05	0.20727	64.1	0.0224	64.1	0.32465
32.1	0.20303	64.2	0.02266	64.2	0.32714
32.15	0.19858	64.3	0.02518	64.3	0.33089
32.2	0.19477	64.4	0.02314	64.4	0.33337
32.25	0.19074	64.5	0.02569	64.5	0.33713
32.3	0.18693	64.6	0.02594	64.6	0.34087
32.35	0.18332	64.7	0.02617	64.7	0.3421
32.4	0.17972	64.8	0.02643	64.8	0.34459
32.45	0.17633	64.9	0.02898	64.9	0.34706
32.5	0.17294	65	0.02923	65	0.34828
32.55	0.16997	65.1	0.02716	65.1	0.35204
32.6	0.16658	65.2	0.02972	65.2	0.35325
32.65	0.16362	65.3	0.02997	65.3	0.35574
32.7	0.16065	65.4	0.03022	65.4	0.35695
32.75	0.15768	65.5	0.03275	65.5	0.35944
32.8	0.15514	65.6	0.03301	65.6	0.36191
32.85	0.15217	65.7	0.03326	65.7	0.36314
32.9	0.14962	65.8	0.03351	65.8	0.36435
32.95	0.14708	65.9	0.03374	65.9	0.36684
33	0.14454	66	0.03399	66	0.36805
33.05	0.142	66.1	0.03425	66.1	0.37054
33.1	0.13966	66.2	0.0345	66.2	0.37175
33.15	0.13733	66.3	0.03473	66.3	0.3717
33.2	0.135	66.4	0.03498	66.4	0.37417
33.25	0.13267	66.5	0.03524	66.5	0.37666
33.3	0.13055	66.6	0.03549	66.6	0.3766
33.35	0.12843	66.7	0.04032	66.7	0.37783
33.4	0.12631	66.8	0.03827	66.8	0.37904
33.45	0.12419	66.9	0.03852	66.9	0.38025
33.5	0.1225	67	0.03878	67	0.38148
33.55	0.12038	67.1	0.04131	67.1	0.38269
33.6	0.11847	67.2	0.04156	67.2	0.3839
33.65	0.11678	67.3	0.04181	67.3	0.38385
33.7	0.11508	67.4	0.04207	67.4	0.38634
33.75	0.11338	67.5	0.04	67.5	0.38755
33.8	0.11169	67.6	0.04255	67.6	0.38876
33.85	0.10999	67.7	0.0428	67.7	0.39124
33.9	0.1083	67.8	0.04306	67.8	0.38993
33.95	0.10661	67.9	0.04329	67.9	0.39114
34	0.10491	68	0.04354	68	0.39363
34.05	0.10342	68.1	0.04379	68.1	0.39358
34.1	0.10194	68.2	0.04405	68.2	0.39351
34.15	0.10046	68.3	0.04428	68.3	0.396
34.2	0.09897	68.4	0.04453	68.4	0.39595
34.25	0.09749	68.5	0.04478	68.5	0.39716
34.3	0.0958	68.6	0.04273	68.6	0.39837
34.35	0.09452	68.7	0.04526	68.7	0.39832
34.4	0.09304	68.8	0.04552	68.8	0.39954
34.45	0.09177	68.9	0.04577	68.9	0.40075
34.5	0.09049	69	0.04602	69	0.40198
34.55	0.08923	69.1	0.04625	69.1	0.40319
34.6	0.08795	69.2	0.04651	69.2	0.40186
34.65	0.08668	69.3	0.04676	69.3	0.40435
34.7	0.08541	69.4	0.04701	69.4	0.40429
34.75	0.08435	69.5	0.04724	69.5	0.40424
34.8	0.08308	69.6	0.0475	69.6	0.40545
34.85	0.0818	69.7	0.04775	69.7	0.40668
34.9	0.08075	69.8	0.048	69.8	0.40661
34.95	0.07947	69.9	0.04823	69.9	0.40782
35	0.07842	70	0.04848	70	0.40905
35.05	0.07736	70.1	0.04874	70.1	0.41026
35.1	0.0763	70.2	0.04669	70.2	0.41021
35.15	0.07524	70.3	0.04922	70.3	0.41142
35.2	0.07418	70.4	0.04947	70.4	0.41137
35.25	0.07312	70.5	0.04973	70.5	0.41133
35.3	0.07227	70.6	0.04768	70.6	0.41254
35.35	0.071	70.7	0.05251	70.7	0.41247
35.4	0.07015	70.8	0.05046	70.8	0.41242
35.45	0.06909	70.9	0.05072	70.9	0.41364
35.5	0.06825	71	0.05097	71	0.41485
35.55	0.06697	71.1	0.0512	71.1	0.41607
35.6	0.06613	71.2	0.04915	71.2	0.41601
35.65	0.06527	71.3	0.0517	71.3	0.41596
35.7	0.06443	71.4	0.05196	71.4	0.41718
35.75	0.06337	71.5	0.04989	71.5	0.41713
35.8	0.06252	71.6	0.05014	71.6	0.41707
35.85	0.06167	71.7	0.05269	71.7	0.41701
35.9	0.06082	71.8	0.05295	71.8	0.42711
35.95	0.05998	71.9	0.05318	71.9	0.39026
36	0.05913	72	0.05343	72	0.34454
36.05	0.05828	72.1	0.05138	72.1	0.31403
36.1	0.05744	72.2	0.05164	72.2	0.29114
36.15	0.05658	72.3	0.05416	72.3	0.27205
36.2	0.05574	72.4	0.05442	72.4	0.25804
36.25	0.05489	72.5	0.05237	72.5	0.24149
36.3	0.05404	72.6	0.05262	72.6	0.23001
36.35	0.0532	72.7	0.05515	72.7	0.21981
36.4	0.05256	72.8	0.05311	72.8	0.21214
36.45	0.05171	72.9	0.05566	72.9	0.19814
36.5	0.05108	73	0.05361	73	0.193
36.55	0.05023	73.1	0.05384	73.1	0.18534
36.6	0.04938	73.2	0.0541	73.2	0.17768
36.65	0.04875	73.3	0.05435	73.3	0.17128
36.7	0.04811	73.4	0.0546	73.4	0.16614
36.75	0.04726	73.5	0.05483	73.5	0.15975
36.8	0.04684	73.6	0.04589	73.6	0.15461
36.85	0.04599	73.7	0.03694	73.7	0.14949
36.9	0.04536	73.8	0.03719	73.8	0.14436
36.95	0.04472	73.9	0.03742	73.9	0.1405
37	0.04387	74	0.03537	74	0.1341
37.05	0.04324	74.1	0.03563	74.1	0.13024
37.1	0.04239	74.2	0.03588	74.2	0.12765
37.15	0.04175	74.3	0.03611	74.3	0.12379
37.2	0.04112	74.4	0.03636	74.4	0.11993
37.25	0.04048	74.5	0.03432	74.5	0.11734
37.3	0.03984	74.6	0.03457	74.6	0.11348
37.35	0.03921	74.7	0.0325	74.7	0.10961
37.4	0.03857	74.8	0.03275	74.8	0.10703
37.45	0.03794	74.9	0.03301	74.9	0.10316
37.5	0.0373	75	0.03096	75	0.0993
37.55	0.03667	75.1	0.03119	75.1	0.09671
37.6	0.03624	75.2	0.03144	75.2	0.09539
37.65	0.03539	75.3	0.02939	75.3	0.0928
37.7	0.03476	75.4	0.02965	75.4	0.08894
37.75	0.03412	75.5	0.02758	75.5	0.08761
37.8	0.03348	75.6	0.02783	75.6	0.08503
37.85	0.03285	75.7	0.02578	75.7	0.08244
37.9	0.03243	75.8	0.02601	75.8	0.07985
37.95	0.03179	75.9	0.02627	75.9	0.07852
38	0.03115	76	0.02652	76	0.07594
38.05	0.03073	76.1	0.02447	76.1	0.07461
38.1	0.0301	76.2	0.0247	76.2	0.07201
38.15	0.02946	76.3	0.02496	76.3	0.0707
38.2	0.02882	76.4	0.02291	76.4	0.0681
38.25	0.0284	76.5	0.02316	76.5	0.06678
38.3	0.02776	76.6	0.02339	76.6	0.06419
38.35	0.02713	76.7	0.02134	76.7	0.06286
38.4	0.0267	76.8	0.0193	76.8	0.06154
38.45	0.02628	76.9	0.01955	76.9	0.05895
38.5	0.02565	77	0.01978	77	0.05764
38.55	0.02522	77.1	0.02003	77.1	0.05631
38.6	0.02458	77.2	0.01799	77.2	0.05371
38.65	0.02416	77.3	0.01824	77.3	0.0524
38.7	0.02353	77.4	0.01847	77.4	0.05108
38.75	0.0231	77.5	0.01642	77.5	0.04849
38.8	0.02267	77.6	0.01667	77.6	0.04843
38.85	0.02204	77.7	0.01693	77.7	0.04584
38.9	0.02162	77.8	0.01716	77.8	0.04705
38.95	0.02119	77.9	0.01511	77.9	0.04446
39	0.02055	78	0.01536	78	0.04314
39.05	0.02013	78.1	0.01562	78.1	0.04055
39.1	0.01971	78.2	0.01355	78.2	0.04049
39.15	0.01907	78.3	0.0138	78.3	0.0379
39.2	0.01865	78.4	0.01405	78.4	0.03785
39.25	0.01822	78.5	0.01201	78.5	0.03653
39.3	0.0178	78.6	0.01224	78.6	0.03394
39.35	0.01717	78.7	0.01249	78.7	0.03389
39.4	0.01674	78.8	0.01044	78.8	0.03256
39.45	0.01611	78.9	0.013	78.9	0.03124
39.5	0.01568	79	0.01093	79	0.02991
39.55	0.01526	79.1	0.01118	79.1	0.02986
39.6	0.01484	79.2	0.01143	79.2	0.02854
39.65	0.0142	79.3	0.00938	79.3	0.02721
39.7	0.01378	79.4	0.00961	79.4	0.02716
39.75	0.01335	79.5	0.00987	79.5	0.02584
39.8	0.01272	79.6	0.00782	79.6	0.02325
39.85	0.01229	79.7	0.00807	79.7	0.0232
39.9	0.01208	79.8	0.0083	79.8	0.02314
39.95	0.01166	79.9	0.00856	79.9	0.02055
40	0.01124	80	0.00881	80	0.0205
40.05	0.01081	80.1	0.00906	80.1	0.01918
40.1	0.01038	80.2	0.00699	80.2	0.01785
40.15	0.00975	80.3	0.00724	80.3	0.01654
40.2	0.00933	80.4	0.0075	80.4	0.01775
40.25	0.0089	80.5	0.00545	80.5	0.01515
40.3	0.00848	80.6	0.00568	80.6	0.01383
40.35	0.00805	80.7	0.00593	80.7	0.01378
40.4	0.00763	80.8	0.00619	80.8	0.01372
40.45	0.00721	80.9	0.00414	80.9	0.0124
40.5	0.00678	81	0.00437	81	0.01108
40.55	0.00636	81.1	0.00462	81.1	0.00849
40.6	0.00593	81.2	0.00488	81.2	0.0059
40.65	0.00551	81.3	0.00513	81.3	0.00585
40.7	0.00509	81.4	0.00536	81.4	0.00453
40.75	0.00466	81.5	0.00331	81.5	0.05776
40.8	0.00424	81.6	0.00587	81.6	0.10339
40.85	0.00381	81.7	0.00382	81.7	0.13505
40.9	0.00148	81.8	0.00405	81.8	0.16037
40.95	0	81.9	0.002	81.9	0.17936
41	0.02164	82	0.00455	82	0.1958
41.05	0.09947	82.1	0.00481	82.1	0.2097
41.1	0.15237	82.2	0.00274	82.2	0.22234
41.15	0.19259	82.3	0.00299	82.3	0.23116
41.2	0.22473	82.4	0.00324	82.4	0.24
41.25	0.25162	82.5	0.00119	82.5	0.25009
41.3	0.27457	82.6	0.00144	82.6	0.25765
41.35	0.29424	82.7	0.00168	82.7	0.26649
41.4	0.31195	82.8	0.00193	82.8	0.2715
41.45	0.32769	82.9	-0.000122842	82.9	0.27906
41.5	0.3419	83	0.00242	83	0.28281
41.55	0.35502	83.1	0.0003716	83.1	0.29037
41.6	0.36682	83.2	0.00752	83.2	0.29286
41.65	0.37797	83.3	0.00547	83.3	0.29915
41.7	0.38825	83.4	0.0034	83.4	0.3029
41.75	0.39808	83.5	0.01516	83.5	0.30665
41.8	0.40683	83.6	0.02921	83.6	0.31041
41.85	0.41514	83.7	0.02946	83.7	0.31543
41.9	0.42322	83.8	0.02739	83.8	0.31919
41.95	0.43065	83.9	0.02765	83.9	0.32166
42	0.43809	84	0.0279	84	0.32669
42.05	0.44508	84.1	0.03045	84.1	0.3279
42.1	0.45164	84.2	0.02608	84.2	0.33166
42.15	0.45776	84.3	0.02864	84.3	0.33414
42.2	0.46388	84.4	0.02889	84.4	0.33663
42.25	0.46957	84.5	0.02914	84.5	0.34037
42.3	0.47459	84.6	0.03167	84.6	0.3416
42.35	0.48006	84.7	0.03192	84.7	0.34409
42.4	0.48509	84.8	0.03218	84.8	0.3453
42.45	0.48946	84.9	0.03243	84.9	0.34905
42.5	0.49427	85	0.03496	85	0.3528
42.55	0.49864	85.1	0.03521	85.1	0.35275
42.6	0.50301	85.2	0.03547	85.2	0.35523
42.65	0.50717	85.3	0.03572	85.3	0.35645
42.7	0.51088	85.4	0.03825	85.4	0.35894
42.75	0.5146	85.5	0.0385	85.5	0.36141
42.8	0.51788	85.6	0.03875	85.6	0.36262
42.85	0.52138	85.7	0.03901	85.7	0.36511
42.9	0.52509	85.8	0.04154	85.8	0.36633
42.95	0.52816	85.9	0.04179	85.9	0.36755
43	0.53121	86	0.04204	86	0.36876
43.05	0.53427	86.1	0.0423	86.1	0.36998
43.1	0.53712	86.2	0.04253	86.2	0.37246
43.15	0.54018	86.3	0.04278	86.3	0.37367
43.2	0.54258	86.4	0.04303	86.4	0.37616
43.25	0.54498	86.5	0.04559	86.5	0.3761
43.3	0.54805	86.6	0.04582	86.6	0.37733
43.35	0.55045	86.7	0.04607	86.7	0.37981
43.4	0.55286	86.8	0.04632	86.8	0.37849
43.45	0.55504	86.9	0.04888	86.9	0.38096
43.5	0.55723	87	0.0468	87	0.38345
43.55	0.55941	87.1	0.04936	87.1	0.3834
43.6	0.56138	87.2	0.04961	87.2	0.38589
43.65	0.56357	87.3	0.04756	87.3	0.38456
43.7	0.56532	87.4	0.05009	87.4	0.38705
43.75	0.56706	87.5	0.05035	87.5	0.38953
43.8	0.56881	87.6	0.0506	87.6	0.38948
43.85	0.57035	87.7	0.05085	87.7	0.38943
43.9	0.57209	87.8	0.05108	87.8	0.39064
43.95	0.57362	87.9	0.05134	87.9	0.39313
44	0.57493	88	0.05159	88	0.3918
44.05	0.57646	88.1	0.05184	88.1	0.39175
44.1	0.57777	88.2	0.05207	88.2	0.3955
44.15	0.57931	88.3	0.05233	88.3	0.39545
44.2	0.58062	88.4	0.05258	88.4	0.39666
44.25	0.58171	88.5	0.05513	88.5	0.39661
44.3	0.58259	88.6	0.05306	88.6	0.39782
44.35	0.58346	88.7	0.05331	88.7	0.39776
44.4	0.58455	88.8	0.05357	88.8	0.39771
44.45	0.58565	88.9	0.05612	88.9	0.4002
44.5	0.58674	89	0.05405	89	0.40141
44.55	0.58761	89.1	0.0543	89.1	0.40136
44.6	0.58827	89.2	0.05686	89.2	0.40131
44.65	0.58915	89.3	0.05711	89.3	0.40379
44.7	0.5898	89.4	0.05734	89.4	0.40248
44.75	0.59111	89.5	0.05759	89.5	0.40495
44.8	0.59155	89.6	0.05785	89.6	0.4049
44.85	0.59199	89.7	0.0581	89.7	0.40611
44.9	0.59286	89.8	0.05603	89.8	0.40606
44.95	0.5933	89.9	0.05858	89.9	0.40728
45	0.59417	90	0.05653	90	0.40723
45.05	0.59483	90.1	0.05909	90.1	0.40844
45.1	0.59549	90.2	0.05932	90.2	0.40839
45.15	0.59592	90.3	0.05727	90.3	0.4096
45.2	0.59657	90.4	0.05982	90.4	0.40828
45.25	0.59724	90.5	0.05778	90.5	0.41076
45.3	0.59767	90.6	0.06031	90.6	0.41197
45.35	0.59832	90.7	0.06056	90.7	0.41192
45.4	0.59855	90.8	0.06081	90.8	0.41187
45.45	0.59876	90.9	0.06107	90.9	0.41309
45.5	0.5992	91	0.0613	91	0.41304
45.55	0.59942	91.1	0.06155	91.1	0.41425
45.6	0.59986	91.2	0.0595	91.2	0.4142
45.65	0.60051	91.3	0.06205	91.3	0.41541
45.7	0.60073	91.4	0.05998	91.4	0.41536
45.75	0.60095	91.5	0.06024	91.5	0.4153
45.8	0.60139	91.6	0.06049	91.6	0.41779
45.85	0.60182	91.7	0.06074	91.7	0.419
45.9	0.60182	91.8	0.06327	91.8	0.4126
45.95	0.60226	91.9	0.06123	91.9	0.35799
46	0.6027	92	0.06148	92	0.32367
46.05	0.60291	92.1	0.06173	92.1	0.29825
46.1	0.60357	92.2	0.06196	92.2	0.27916
46.15	0.60379	92.3	0.06221	92.3	0.26261
46.2	0.60401	92.4	0.06247	92.4	0.24732
46.25	0.60422	92.5	0.06272	92.5	0.23585
46.3	0.60445	92.6	0.06295	92.6	0.22439
46.35	0.60466	92.7	0.0632	92.7	0.21291
46.4	0.60532	92.8	0.06346	92.8	0.20524
46.45	0.60532	92.9	0.06371	92.9	0.19504
46.5	0.60554	93	0.06394	93	0.18864
46.55	0.60532	93.1	0.06419	93.1	0.18098
46.6	0.60554	93.2	0.06445	93.2	0.17458
46.65	0.60554	93.3	0.0647	93.3	0.16817
46.7	0.60576	93.4	0.06493	93.4	0.16305
46.75	0.60597	93.5	0.06518	93.5	0.15793
46.8	0.60597	93.6	0.04244	93.6	0.15152
46.85	0.60597	93.7	0.03579	93.7	0.14766
46.9	0.60641	93.8	0.03832	93.8	0.1438
46.95	0.60641	93.9	0.03857	93.9	0.13741
47	0.60641	94	0.04112	94	0.13355
47.05	0.60663	94.1	0.03908	94.1	0.12969
47.1	0.60707	94.2	0.03931	94.2	0.12582
47.15	0.60729	94.3	0.03956	94.3	0.12196
47.2	0.60729	94.4	0.03981	94.4	0.11938
47.25	0.60729	94.5	0.03777	94.5	0.11551
47.3	0.60751	94.6	0.038	94.6	0.11165
47.35	0.60751	94.7	0.03825	94.7	0.10906
47.4	0.60751	94.8	0.0362	94.8	0.1052
47.45	0.60751	94.9	0.03646	94.9	0.10261
47.5	0.60772	95	0.03438	95	0.10129
47.55	0.60795	95.1	0.03464	95.1	0.09742
47.6	0.60816	95.2	0.03489	95.2	0.09356
47.65	0.60816	95.3	0.03284	95.3	0.09098
47.7	0.6086	95.4	0.03307	95.4	0.08839
47.75	0.60882	95.5	0.03333	95.5	0.08834
47.8	0.60904	95.6	0.03128	95.6	0.08574
47.85	0.60926	95.7	0.02921	95.7	0.08189
47.9	0.60926	95.8	0.03176	95.8	0.08182
47.95	0.60926	95.9	0.02972	95.9	0.0767
48	0.60926	96	0.02767	96	0.07411
48.05	0.60947	96.1	0.0279	96.1	0.07405
48.1	0.60926	96.2	0.02815	96.2	0.07146
48.15	0.60947	96.3	0.02841	96.3	0.06888
48.2	0.60947	96.4	0.02636	96.4	0.06755
48.25	0.60947	96.5	0.02659	96.5	0.06496
48.3	0.60969	96.6	0.02454	96.6	0.06617
48.35	0.60969	96.7	0.02709	96.7	0.06104
48.4	0.60991	96.8	0.02505	96.8	0.05973
48.45	0.60991	96.9	0.02298	96.9	0.0584
48.5	0.60991	97	0.02553	97	0.05835
48.55	0.60969	97.1	0.02348	97.1	0.05575
48.6	0.60947	97.2	0.02374	97.2	0.05316
48.65	0.60969	97.3	0.02167	97.3	0.05184
48.7	0.60991	97.4	0.02192	97.4	0.05051
48.75	0.61013	97.5	0.02217	97.5	0.0492
48.8	0.61013	97.6	0.02013	97.6	0.04788
48.85	0.61035	97.7	0.02036	97.7	0.04655
48.9	0.61035	97.8	0.02061	97.8	0.04523
48.95	0.61057	97.9	0.02086	97.9	0.04518
49	0.61035	98	0.01881	98	0.04385
49.05	0.61057	98.1	0.01904	98.1	0.04126
49.1	0.61079	98.2	0.0193	98.2	0.03994
49.15	0.611	98.3	0.01955	98.3	0.03861
49.2	0.611	98.4	0.0175	98.4	0.03603
49.25	0.611	98.5	0.01773	98.5	0.03598
49.3	0.61079	98.6	0.01799	98.6	0.03465
49.35	0.61079	98.7	0.01824	98.7	0.03333
49.4	0.61079	98.8	0.01619	98.8	0.03327
49.45	0.61122	98.9	0.01642	98.9	0.03069
49.5	0.61122	99	0.01667	99	0.02936
49.55	0.611	99.1	0.01693	99.1	0.03058
49.6	0.61122	99.2	0.01488	99.2	0.02799
49.65	0.61144	99.3	0.01741	99.3	0.02666
49.7	0.61144	99.4	0.01306	99.4	0.02407
49.75	0.61166	99.5	0.01562	99.5	0.02529
49.8	0.61166	99.6	0.01357	99.6	0.02396
49.85	0.61188	99.7	0.0161	99.7	0.02264
49.9	0.61166	99.8	0.01405	99.8	0.02133
49.95	0.61166	99.9	0.01201	99.9	0.02
50	0.61166	100	0.01456	100	0.01994
50.05	0.61144	100.1	0.01249	100.1	0.01862
50.1	0.61166	100.2	0.01274	100.2	0.0173
50.15	0.61144	100.3	0.013	100.3	0.01725
50.2	0.61166	100.4	0.01325	100.4	0.01593
50.25	0.61144	100.5	0.01118	100.5	0.0146
50.3	0.61144	100.6	0.01143	100.6	0.01455
50.35	0.61144	100.7	0.01168	100.7	0.01323
50.4	0.61144	100.8	0.01194	100.8	0.0119
50.45	0.61166	100.9	0.00987	100.9	0.01185
50.5	0.61166	101	0.01012	101	0.00799
50.55	0.61144	101.1	0.01037	101.1	0.00666
50.6	0.61122	101.2	0.01063	101.2	0.00661
50.65	0.61122	101.3	0.01075	101.3	0.00148
50.7	0.61144	101.4	0.011	101.4	0.04671
50.75	0.61144	101.5	0.00897	101.5	0.09444
50.8	0.61144	101.6	0.00923	101.6	0.12711
50.85	0.61122	101.7	0.00944	101.7	0.15224
50.9	0.61122	101.8	0.0097	101.8	0.1736
50.95	0.61166	101.9	0.00767	101.9	0.18868
51	0.61188	102	0.0102	102	0.20502
51.05	0.618	102.1	0.00815	102.1	0.21507
51.1	0.57035	102.2	0.00841	102.2	0.22513
51.15	0.51941	102.3	0.00638	102.3	0.23644
51.2	0.48487	102.4	0.00667	102.4	0.24523
51.25	0.4582	102.5	0.00688	102.5	0.25279
51.3	0.43546	102.6	0.00706	102.6	0.25907
51.35	0.41601	102.7	0.00727	102.7	0.26661
51.4	0.39852	102.8	0.00744	102.8	0.27289
51.45	0.38278	102.9	0.00765	102.9	0.27793
51.5	0.36857	103	0.0009999	103	0.28422
51.55	0.35567	103.1	0.00348	103.1	0.28924
51.6	0.34365	103.2	0.00366	103.2	0.29301
51.65	0.3325	103.3	0.02662	103.3	0.29805
51.7	0.32201	103.4	0.02454	103.4	0.30183
51.75	0.31239	103.5	0.02473	103.5	0.30686
51.8	0.30321	103.6	0.02493	103.6	0.30938
51.85	0.29446	103.7	0.02512	103.7	0.31441
51.9	0.28616	103.8	0.02532	103.8	0.31567
51.95	0.27829	103.9	0.02323	103.9	0.3207
52	0.27085	104	0.02568	104	0.32447
52.05	0.26408	104.1	0.02589	104.1	0.327
52.1	0.25708	104.2	0.02608	104.2	0.32951
52.15	0.25052	104.3	0.02627	104.3	0.33204
52.2	0.2444	104.4	0.02646	104.4	0.33454
52.25	0.23828	104.5	0.02894	104.5	0.33708
52.3	0.2326	104.6	0.02685	104.6	0.33833
52.35	0.22691	104.7	0.02703	104.7	0.3421
52.4	0.22145	104.8	0.02951	104.8	0.34337
52.45	0.21642	104.9	0.02969	104.9	0.3459
52.5	0.21161	105	0.03218	105	0.3484
52.55	0.2068	105.1	0.03235	105.1	0.34967
52.6	0.20221	105.2	0.03256	105.2	0.35219
52.65	0.19784	105.3	0.03274	105.3	0.35471
52.7	0.19369	105.4	0.03293	105.4	0.35596
52.75	0.18953	105.5	0.0354	105.5	0.35723
52.8	0.1856	105.6	0.03559	105.6	0.35849
52.85	0.18188	105.7	0.0358	105.7	0.36101
52.9	0.17816	105.8	0.0337	105.8	0.36353
52.95	0.17445	105.9	0.03618	105.9	0.3648
53	0.17095	106	0.03636	106	0.36481
53.05	0.16745	106.1	0.03655	106.1	0.36606
53.1	0.16417	106.2	0.03675	106.2	0.36983
53.15	0.1609	106.3	0.03921	106.3	0.36983
53.2	0.15783	106.4	0.03941	106.4	0.36985
53.25	0.15477	106.5	0.03732	106.5	0.37363
53.3	0.15193	106.6	0.0398	106.6	0.37238
53.35	0.14887	106.7	0.03999	106.7	0.37488
53.4	0.14625	106.8	0.04018	106.8	0.3749
53.45	0.14362	106.9	0.04037	106.9	0.37616
53.5	0.141	107	0.04055	107	0.37867
53.55	0.1386	107.1	0.04076	107.1	0.3812
53.6	0.13597	107.2	0.04094	107.2	0.37868
53.65	0.13357	107.3	0.04114	107.3	0.38121
53.7	0.13116	107.4	0.04132	107.4	0.38372
53.75	0.12898	107.5	0.04153	107.5	0.38373
53.8	0.12657	107.6	0.044	107.6	0.385
53.85	0.12438	107.7	0.04417	107.7	0.38626
53.9	0.12242	107.8	0.04438	107.8	0.38753
53.95	0.12002	107.9	0.04456	107.9	0.38754
54	0.11805	108	0.04477	108	0.38879
54.05	0.11608	108.1	0.04495	108.1	0.39006
54.1	0.11411	108.2	0.04515	108.2	0.39006
54.15	0.11236	108.3	0.04533	108.3	0.39132
54.2	0.11039	108.4	0.0478	108.4	0.39134
54.25	0.10843	108.5	0.04572	108.5	0.39259
54.3	0.10668	108.6	0.04818	108.6	0.39259
54.35	0.10493	108.7	0.0461	108.7	0.39386
54.4	0.10318	108.8	0.04629	108.8	0.39639
54.45	0.10143	108.9	0.0465	108.9	0.39639
54.5	0.09991	109	0.04896	109	0.39514
54.55	0.09837	109.1	0.04686	109.1	0.39766
54.6	0.09684	109.2	0.04934	109.2	0.39892
54.65	0.09531	109.3	0.04724	109.3	0.39892
54.7	0.09357	109.4	0.04745	109.4	0.40019
54.75	0.09225	109.5	0.04992	109.5	0.40145
54.8	0.09072	109.6	0.05011	109.6	0.40145
54.85	0.08919	109.7	0.04802	109.7	0.40145
54.9	0.08766	109.8	0.0505	109.8	0.40147
54.95	0.08635	109.9	0.05069	109.9	0.40273
55	0.08504	110	0.04859	110	0.404
55.05	0.08373	110.1	0.05107	110.1	0.40401
55.1	0.08242	110.2	0.04898	110.2	0.40401
55.15	0.08132	110.3	0.05146	110.3	0.40527
55.2	0.07979	110.4	0.05164	110.4	0.40528
55.25	0.0787	110.5	0.05185	110.5	0.40653
55.3	0.07739	110.6	0.05202	110.6	0.40654
55.35	0.07629	110.7	0.05221	110.7	0.4078
55.4	0.07498	110.8	0.05014	110.8	0.4078
55.45	0.07389	110.9	0.0526	110.9	0.40782
55.5	0.07279	111	0.05281	111	0.40908
55.55	0.0717	111.1	0.05071	111.1	0.4091
55.6	0.07039	111.2	0.05319	111.2	0.4091
55.65	0.0693	111.3	0.05337	111.3	0.40911
55.7	0.0682	111.4	0.05356	111.4	0.41036
55.75	0.06733	111.5	0.05376	111.5	0.41163
55.8	0.06624	111.6	0.05395	111.6	0.41289
55.85	0.06514	111.7	0.05414	111.7	0.41164
55.9	0.06427	111.8	0.05205	111.8	0.42169
55.95	0.06318	111.9	0.05225	111.9	0.38025
56	0.0623	112	0.05472	112	0.33754
56.05	0.06121	112.1	0.0549	112.1	0.30992
56.1	0.06034	112.2	0.05283	112.2	0.28731
56.15	0.05946	112.3	0.053	112.3	0.26973
56.2	0.05837	112.4	0.05321	112.4	0.25465
56.25	0.05749	112.5	0.05339	112.5	0.2421
56.3	0.0564	112.6	0.05588	112.6	0.22829
56.35	0.05553	112.7	0.05379	112.7	0.21951
56.4	0.05465	112.8	0.05624	112.8	0.20821
56.45	0.05378	112.9	0.05645	112.9	0.20067
56.5	0.0529	113	0.05435	113	0.1944
56.55	0.05225	113.1	0.05456	113.1	0.18687
56.6	0.05115	113.2	0.05474	113.2	0.17809
56.65	0.0505	113.3	0.05722	113.3	0.1718
56.7	0.04963	113.4	0.05512	113.4	0.1668
56.75	0.04875	113.5	0.05533	113.5	0.16052
56.8	0.04809	113.6	0.04868	113.6	0.15549
56.85	0.04744	113.7	0.0352	113.7	0.15048
56.9	0.04656	113.8	0.03314	113.8	0.14547
56.95	0.04591	113.9	0.03787	113.9	0.14044
57	0.04503	114	0.03808	114	0.13794
57.05	0.04416	114.1	0.03598	114.1	0.13292
57.1	0.0435	114.2	0.03846	114.2	0.12916
57.15	0.04263	114.3	0.03636	114.3	0.12539
57.2	0.04197	114.4	0.03883	114.4	0.12163
57.25	0.04132	114.5	0.03447	114.5	0.11913
57.3	0.04066	114.6	0.03694	114.6	0.11536
57.35	0.03979	114.7	0.03486	114.7	0.1116
57.4	0.03913	114.8	0.03505	114.8	0.1091
57.45	0.03848	114.9	0.03297	114.9	0.10534
57.5	0.03782	115	0.03316	115	0.10282
57.55	0.03716	115.1	0.03333	115.1	0.09906
57.6	0.03651	115.2	0.03354	115.2	0.09781
57.65	0.03563	115.3	0.03144	115.3	0.09531
57.7	0.03498	115.4	0.02937	115.4	0.09156
57.75	0.03432	115.5	0.02955	115.5	0.09156
57.8	0.03388	115.6	0.02976	115.6	0.08779
57.85	0.03301	115.7	0.02995	115.7	0.08529
57.9	0.03235	115.8	0.02785	115.8	0.08277
57.95	0.03191	115.9	0.02578	115.9	0.08153
58	0.03126	116	0.02596	116	0.07902
58.05	0.0306	116.1	0.02617	116.1	0.07652
58.1	0.02995	116.2	0.02634	116.2	0.07526
58.15	0.02929	116.3	0.02427	116.3	0.07276
58.2	0.02864	116.4	0.02445	116.4	0.07025
58.25	0.0282	116.5	0.02464	116.5	0.069
58.3	0.02754	116.6	0.02484	116.6	0.06776
58.35	0.02689	116.7	0.02275	116.7	0.0665
58.4	0.02623	116.8	0.02295	116.8	0.064
58.45	0.0258	116.9	0.02314	116.9	0.06149
58.5	0.02536	117	0.02333	117	0.06151
58.55	0.0247	117.1	0.02125	117.1	0.06025
58.6	0.02405	117.2	0.01918	117.2	0.05775
58.65	0.02339	117.3	0.01935	117.3	0.05649
58.7	0.02295	117.4	0.01953	117.4	0.05399
58.75	0.02251	117.5	0.01974	117.5	0.05275
58.8	0.02186	117.6	0.01993	117.6	0.05149
58.85	0.02143	117.7	0.01785	117.7	0.05024
58.9	0.02076	117.8	0.01804	117.8	0.049
58.95	0.02033	117.9	0.01824	117.9	0.04774
59	0.01968	118	0.01842	118	0.04649
59.05	0.01924	118.1	0.01633	118.1	0.04524
59.1	0.0188	118.2	0.01653	118.2	0.044
59.15	0.01814	118.3	0.01443	118.3	0.044
59.2	0.01771	118.4	0.01692	118.4	0.04149
59.25	0.01705	118.5	0.01482	118.5	0.04024
59.3	0.01661	118.6	0.01503	118.6	0.03773
59.35	0.01618	118.7	0.01521	118.7	0.039
59.4	0.01574	118.8	0.01312	118.8	0.03774
59.45	0.01509	118.9	0.01333	118.9	0.03399
59.5	0.01465	119	0.01578	119	0.034
59.55	0.01421	119.1	0.01371	119.1	0.03275
59.6	0.01378	119.2	0.01161	119.2	0.03275
59.65	0.01334	119.3	0.01182	119.3	0.03024
59.7	0.0129	119.4	0.012	119.4	0.029
59.75	0.01246	119.5	0.00991	119.5	0.02775
59.8	0.01203	119.6	0.01238	119.6	0.02775
59.85	0.01137	119.7	0.0103	119.7	0.02776
59.9	0.01093	119.8	0.01049	119.8	0.02651
59.95	0.01049	119.9	0.01068	119.9	0.02525
60	0.01005	120	0.01088	120	0.02401
60.05	0.00962	120.1	0.01107	120.1	0.02276
60.1	0.00896	120.2	0.00897	120.2	0.02276
60.15	0.00853	120.3	0.00918	120.3	0.02026
60.2	0.00831	120.4	0.00936	120.4	0.02152
60.25	0.00765	120.5	0.00729	120.5	0.01776
60.3	0.00743	120.6	0.00746	120.6	0.01902
60.35	0.00678	120.7	0.00767	120.7	0.01777
60.4	0.00634	120.8	0.00785	120.8	0.01652
60.45	0.0059	120.9	0.00806	120.9	0.01652
60.5	0.00546	121	0.00597	121	0.01527
60.55	0.00503	121.1	0.00842	121.1	0.01402
60.6	0.00459	121.2	0.00636	121.2	0.01404
60.65	0.00415	121.3	0.00881	121.3	0.01278
60.7	0.00371	121.4	0.00674	121.4	0.01153
60.75	0.00328	121.5	0.00464	121.5	0.01029
60.8	0.000437213	121.6	0.00713	121.6	0.01029
60.85	0	121.7	0.00503	121.7	0.00529
60.9	0.07454	121.8	0.00522	121.8	0.00661
60.95	0.10483	121.9	0.00314	121.9	0.00398
61	0.15658	122	0.0056	122	0.029
61.05	0.19518	122.1	0.00581	122.1	0.0843
61.1	0.22632	122.2	0.00371	122.2	0.12116
61.15	0.25264	122.3	0.00392	122.3	0.15143
61.2	0.27523	122.4	0.0041	122.4	0.17383
61.25	0.29474	122.5	0.00428	122.5	0.19094
61.3	0.31185	122.6	0.00448	122.6	0.20543
61.35	0.32764	122.7	0.00466	122.7	0.21992
61.4	0.34146	122.8	0.000312991	122.8	0.23177
61.45	0.3544	122.9	-0.00177	122.9	0.241
61.5	0.3658	123	0.000697014	123	0.25154
61.55	0.37676	123.1	0.000889025	123.1	0.25943
61.6	0.38707	123.2	0.02156	123.2	0.26734
61.65	0.39672	123.3	0.02177	123.3	0.27393
61.7	0.40571	123.4	0.02195	123.4	0.27921
61.75	0.41405	123.5	0.01988	123.5	0.2871
61.8	0.42216	123.6	0.02006	123.6	0.29238
61.85	0.42962	123.7	0.02027	123.7	0.29765
61.9	0.43707	123.8	0.02044	123.8	0.3016
61.95	0.44387	123.9	0.02065	123.9	0.30688
62	0.45002	124	0.01856	124	0.31215
62.05	0.45637	124.1	0.02102	124.1	0.31741
62.1	0.46251	124.2	0.02123	124.2	0.32006
62.15	0.46799	124.3	0.02368	124.3	0.32402
62.2	0.47348	124.4	0.02389	124.4	0.32798
62.25	0.47874	124.5	0.02407	124.5	0.33061
62.3	0.48357	124.6	0.02427	124.6	0.33457
62.35	0.48861	124.7	0.02673	124.7	0.3372
62.4	0.49321	124.8	0.02464	124.8	0.33853
62.45	0.49804	124.9	0.02712	124.9	0.34381
62.5	0.50221	125	0.0273	125	0.34512
62.55	0.50615	125.1	0.0275	125.1	0.34777
62.6	0.5101	125.2	0.02997	125.2	0.34908
62.65	0.51383	125.3	0.03017	125.3	0.35304
62.7	0.51756	125.4	0.02808	125.4	0.35304
62.75	0.52107	125.5	0.02825	125.5	0.35569
62.8	0.52435	125.6	0.03074	125.6	0.35833
62.85	0.52743	125.7	0.03092	125.7	0.35965
62.9	0.5305	125.8	0.0334	125.8	0.36229
62.95	0.53357	125.9	0.03131	125.9	0.36362
63	0.53664	126	0.03151	126	0.36625
63.05	0.53949	126.1	0.0317	126.1	0.36888
63.1	0.54256	126.2	0.03643	126.2	0.37021
63.15	0.54497	126.3	0.03436	126.3	0.37285
63.2	0.5476	126.4	0.03454	126.4	0.37418
63.25	0.55001	126.5	0.03475	126.5	0.37418
63.3	0.55221	126.6	0.03493	126.6	0.37681
63.35	0.5544	126.7	0.03741	126.7	0.37683
63.4	0.5566	126.8	0.03759	126.8	0.37947
63.45	0.55879	126.9	0.03778	126.9	0.38079
63.5	0.56076	127	0.03798	127	0.38343
63.55	0.56252	127.1	0.03816	127.1	0.38212
63.6	0.56471	127.2	0.03836	127.2	0.38476
63.65	0.56668	127.3	0.04083	127.3	0.38476
63.7	0.56844	127.4	0.03876	127.4	0.38741
63.75	0.57019	127.5	0.03894	127.5	0.38872
63.8	0.57151	127.6	0.03914	127.6	0.39005
63.85	0.57304	127.7	0.03932	127.7	0.39137
63.9	0.5748	127.8	0.03951	127.8	0.39139
63.95	0.57633	127.9	0.04199	127.9	0.39269
64	0.57765	128	0.04217	128	0.39403
64.05	0.57874	128.1	0.04009	128.1	0.39536
64.1	0.58028	128.2	0.04028	128.2	0.39667
64.15	0.58138	128.3	0.04276	128.3	0.39668
64.2	0.58269	128.4	0.04295	128.4	0.39668
64.25	0.58357	128.5	0.04085	128.5	0.39801
64.3	0.58489	128.6	0.04333	128.6	0.39933
64.35	0.5862	128.7	0.04351	128.7	0.40065
64.4	0.58686	128.8	0.04372	128.8	0.40198
64.45	0.58774	128.9	0.0439	128.9	0.4033
64.5	0.58861	129	0.0441	129	0.40332
64.55	0.58949	129.1	0.04657	129.1	0.40464
64.6	0.59015	129.2	0.04447	129.2	0.40464
64.65	0.59102	129.3	0.04468	129.3	0.40596
64.7	0.59169	129.4	0.04713	129.4	0.40729
64.75	0.59234	129.5	0.04506	129.5	0.40729
64.8	0.59322	129.6	0.04524	129.6	0.40861
64.85	0.59388	129.7	0.04545	129.7	0.40862
64.9	0.59497	129.8	0.04563	129.8	0.41126
64.95	0.59541	129.9	0.04582	129.9	0.41127
65	0.59585	130	0.04602	130	0.41259
65.05	0.59673	130.1	0.04848	130.1	0.41259
65.1	0.59717	130.2	0.0464	130.2	0.41392
65.15	0.59782	130.3	0.04887	130.3	0.41525
65.2	0.59848	130.4	0.0468	130.4	0.41525
65.25	0.5987	130.5	0.04698	130.5	0.41526
65.3	0.59936	130.6	0.04943	130.6	0.41658
65.35	0.60002	130.7	0.04964	130.7	0.41658
65.4	0.60002	130.8	0.04754	130.8	0.4179
65.45	0.60045	130.9	0.04775	130.9	0.41792
65.5	0.60112	131	0.05021	131	0.41924
65.55	0.60177	131.1	0.04813	131.1	0.41924
65.6	0.60221	131.2	0.04832	131.2	0.41926
65.65	0.60265	131.3	0.04852	131.3	0.42058
65.7	0.60265	131.4	0.04871	131.4	0.42058
65.75	0.6033	131.5	0.05116	131.5	0.4219
65.8	0.60374	131.6	0.04909	131.6	0.42323
65.85	0.60418	131.7	0.05155	131.7	0.42192
65.9	0.60462	131.8	0.04948	131.8	0.40744
65.95	0.60506	131.9	0.04966	131.9	0.3548
66	0.60528	132	0.04987	132	0.32189
66.05	0.6055	132.1	0.05004	132.1	0.2982
66.1	0.6055	132.2	0.05251	132.2	0.27847
66.15	0.60594	132.3	0.05043	132.3	0.26267
66.2	0.6066	132.4	0.05062	132.4	0.2469
66.25	0.6066	132.5	0.05083	132.5	0.23506
66.3	0.60681	132.6	0.051	132.6	0.22321
66.35	0.60748	132.7	0.05121	132.7	0.214
66.4	0.60748	132.8	0.05139	132.8	0.20479
66.45	0.60769	132.9	0.05158	132.9	0.19427
66.5	0.60791	133	0.05405	133	0.18769
66.55	0.60835	133.1	0.05197	133.1	0.17979
66.6	0.60879	133.2	0.05216	133.2	0.17454
66.65	0.60901	133.3	0.05235	133.3	0.16796
66.7	0.60923	133.4	0.05255	133.4	0.16271
66.75	0.60945	133.5	0.05046	133.5	0.15613
66.8	0.60967	133.6	0.05292	133.6	0.15088
66.85	0.60967	133.7	0.05312	133.7	0.14429
66.9	0.60967	133.8	0.03281	133.8	0.14299
66.95	0.60967	133.9	0.03529	133.9	0.13641
67	0.60989	134	0.03547	134	0.13247
67.05	0.6101	134.1	0.03568	134.1	0.12853
67.1	0.6101	134.2	0.03587	134.2	0.12326
67.15	0.61054	134.3	0.03607	134.3	0.12064
67.2	0.61098	134.4	0.03398	134.4	0.11669
67.25	0.6112	134.5	0.03415	134.5	0.11407
67.3	0.61142	134.6	0.03436	134.6	0.11014
67.35	0.61142	134.7	0.03454	134.7	0.1075
67.4	0.61142	134.8	0.03247	134.8	0.10488
67.45	0.61164	134.9	0.03265	134.9	0.10093
67.5	0.61186	135	0.03286	135	0.09831
67.55	0.61186	135.1	0.03076	135.1	0.09568
67.6	0.61186	135.2	0.03322	135.2	0.09306
67.65	0.6123	135.3	0.03115	135.3	0.09174
67.7	0.61252	135.4	0.02906	135.4	0.08912
67.75	0.61252	135.5	0.02926	135.5	0.08518
67.8	0.61296	135.6	0.02717	135.6	0.08386
67.85	0.61296	135.7	0.02737	135.7	0.07993
67.9	0.61317	135.8	0.02755	135.8	0.07993
67.95	0.61296	135.9	0.02773	135.9	0.07599
68	0.61317	136	0.02566	136	0.07337
68.05	0.61317	136.1	0.02585	136.1	0.07206
68.1	0.6134	136.2	0.02605	136.2	0.07075
68.15	0.6134	136.3	0.02624	136.3	0.0668
68.2	0.61361	136.4	0.02416	136.4	0.06549
68.25	0.61383	136.5	0.02434	136.5	0.06417
68.3	0.61361	136.6	0.02452	136.6	0.06156
68.35	0.61383	136.7	0.02245	136.7	0.06024
68.4	0.61405	136.8	0.02035	136.8	0.05894
68.45	0.61383	136.9	0.02056	136.9	0.05763
68.5	0.61361	137	0.02074	137	0.055
68.55	0.61405	137.1	0.02095	137.1	0.055
68.6	0.61405	137.2	0.02113	137.2	0.05238
68.65	0.61427	137.3	0.02131	137.3	0.05107
68.7	0.61471	137.4	0.01925	137.4	0.04845
68.75	0.61449	137.5	0.01715	137.5	0.04713
68.8	0.61471	137.6	0.01735	137.6	0.04583
68.85	0.61449	137.7	0.01753	137.7	0.04451
68.9	0.61493	137.8	0.01774	137.8	0.0432
68.95	0.61493	137.9	0.01564	137.9	0.04191
69	0.61537	138	0.01585	138	0.04059
69.05	0.61559	138.1	0.01603	138.1	0.03797
69.1	0.61559	138.2	0.01394	138.2	0.03928
69.15	0.61559	138.3	0.01641	138.3	0.03666
69.2	0.61515	138.4	0.01433	138.4	0.03534
69.25	0.61537	138.5	0.01452	138.5	0.03535
69.3	0.61581	138.6	0.01243	138.6	0.03273
69.35	0.61559	138.7	0.01264	138.7	0.03273
69.4	0.61581	138.8	0.01282	138.8	0.03011
69.45	0.61581	138.9	0.013	138.9	0.0288
69.5	0.61603	139	0.01093	139	0.02881
69.55	0.61624	139.1	0.01111	139.1	0.0275
69.6	0.61624	139.2	0.01132	139.2	0.02619
69.65	0.61581	139.3	0.0115	139.3	0.0262
69.7	0.61603	139.4	0.0117	139.4	0.02357
69.75	0.61624	139.5	0.01189	139.5	0.02489
69.8	0.61603	139.6	0.00979	139.6	0.02227
69.85	0.61624	139.7	0.01	139.7	0.02095
69.9	0.61624	139.8	0.01018	139.8	0.02096
69.95	0.61624	139.9	0.01039	139.9	0.02098
70	0.61647	140	0.00829	140	0.01834
70.05	0.61647	140.1	0.00849	140.1	0.01572
70.1	0.61647	140.2	0.00867	140.2	0.01704
70.15	0.61647	140.3	0.00658	140.3	0.01573
70.2	0.61647	140.4	0.00678	140.4	0.01441
70.25	0.61668	140.5	0.00697	140.5	0.01442
70.3	0.61712	140.6	0.00717	140.6	0.01312
70.35	0.61712	140.7	0.00508	140.7	0.01313
70.4	0.61712	140.8	0.00756	140.8	0.01182
70.45	0.61756	140.9	0.00546	140.9	0.0105
70.5	0.61778	141	0.00564	141	0.0092
70.55	0.61756	141.1	0.00585	141.1	0.00921
70.6	0.61756	141.2	0.00603	141.2	0.00921
70.65	0.61734	141.3	0.00624	141.3	0.00789
70.7	0.61778	141.4	0.00415	141.4	0.00527
70.75	0.61778	141.5	0.00404	141.5	0.00519
70.8	0.61778	141.6	0.00424	141.6	0.00519
70.85	0.61778	141.7	0.00442	141.7	0.00651
70.9	0.61756	141.8	0.00461	141.8	0.00651
70.95	0.618	141.9	0.00258	141.9	0.00522
71	0.618	142	0.00275	142	0.00523
71.05	0.618	142.1	0.00295	142.1	0.06227
71.1	0.61647	142.2	0.00313	142.2	0.10638
71.15	0.55045	142.3	0.0011	142.3	0.1375
71.2	0.50988	142.4	0.0035	142.4	0.16215
71.25	0.48006	142.5	0.00148	142.5	0.179
71.3	0.45571	142.6	0.00166	142.6	0.19587
71.35	0.43466	142.7	0.00185	142.7	0.20884
71.4	0.41646	142.8	-0.000181097	142.8	0.22181
71.45	0.40023	142.9	0.00222	142.9	0.23219
71.5	0.38554	143	0.00242	143	0.23998
71.55	0.37194	143.1	-0.00628	143.1	0.25165
71.6	0.35966	143.2	-0.00386	143.2	0.25814
71.65	0.34804	143.3	-0.00591	143.3	0.26463
71.7	0.33751	143.4	0.01648	143.4	0.27242
71.75	0.32742	143.5	0.01667	143.5	0.27762
71.8	0.31799	143.6	0.01463	143.6	0.2828
71.85	0.30922	143.7	0.01483	143.7	0.28929
71.9	0.30089	143.8	0.01501	143.8	0.29449
71.95	0.29277	143.9	0.01521	143.9	0.29839
72	0.28531	144	0.01539	144	0.30357
72.05	0.27808	144.1	0.01334	144.1	0.30747
72.1	0.27128	144.2	0.01798	144.2	0.31008
72.15	0.2647	144.3	0.01594	144.3	0.31527
72.2	0.25812	144.4	0.01614	144.4	0.31917
72.25	0.25198	144.5	0.01632	144.5	0.32176
72.3	0.24628	144.6	0.01874	144.6	0.32566
72.35	0.24058	144.7	0.01892	144.7	0.32826
72.4	0.23553	144.8	0.01909	144.8	0.33086
72.45	0.23027	144.9	0.02152	144.9	0.33217
72.5	0.22545	145	0.01947	145	0.33607
72.55	0.22062	145.1	0.01967	145.1	0.33866
72.6	0.21623	145.2	0.02207	145.2	0.34125
72.65	0.21185	145.3	0.02227	145.3	0.34387
72.7	0.20746	145.4	0.02466	145.4	0.34646
72.75	0.2033	145.5	0.02486	145.5	0.34777
72.8	0.19956	145.6	0.02282	145.6	0.35036
72.85	0.1954	145.7	0.02522	145.7	0.35296
72.9	0.19189	145.8	0.02542	145.8	0.35426
72.95	0.18816	145.9	0.0256	145.9	0.35556
73	0.18465	146	0.0258	146	0.35816
73.05	0.18115	146.1	0.02597	146.1	0.35946
73.1	0.17785	146.2	0.0284	146.2	0.36206
73.15	0.17478	146.3	0.02857	146.3	0.36336
73.2	0.17172	146.4	0.02875	146.4	0.36597
73.25	0.16886	146.5	0.03117	146.5	0.36597
73.3	0.16601	146.6	0.03135	146.6	0.36859
73.35	0.16294	146.7	0.03154	146.7	0.36987
73.4	0.16031	146.8	0.03173	146.8	0.36988
73.45	0.15768	146.9	0.03414	146.9	0.37249
73.5	0.15505	147	0.0321	147	0.37378
73.55	0.15242	147.1	0.03228	147.1	0.3738
73.6	0.14978	147.2	0.0347	147.2	0.3764
73.65	0.14737	147.3	0.03265	147.3	0.3777
73.7	0.14518	147.4	0.03508	147.4	0.379
73.75	0.14276	147.5	0.03525	147.5	0.38031
73.8	0.14058	147.6	0.03545	147.6	0.38162
73.85	0.13838	147.7	0.03564	147.7	0.3829
73.9	0.13619	147.8	0.03581	147.8	0.38292
73.95	0.13399	147.9	0.03601	147.9	0.38422
74	0.13224	148	0.03841	148	0.38553
74.05	0.13005	148.1	0.03861	148.1	0.38683
74.1	0.12807	148.2	0.03878	148.2	0.38683
74.15	0.12632	148.3	0.03899	148.3	0.38814
74.2	0.12435	148.4	0.03916	148.4	0.38815
74.25	0.12259	148.5	0.04158	148.5	0.39074
74.3	0.12062	148.6	0.03954	148.6	0.39075
74.35	0.11886	148.7	0.03972	148.7	0.39205
74.4	0.11733	148.8	0.03991	148.8	0.39206
74.45	0.11557	148.9	0.04232	148.9	0.39337
74.5	0.11404	149	0.04029	149	0.39467
74.55	0.11228	149.1	0.04269	149.1	0.39467
74.6	0.11075	149.2	0.0429	149.2	0.39468
74.65	0.10921	149.3	0.04307	149.3	0.39599
74.7	0.10768	149.4	0.04324	149.4	0.39729
74.75	0.10614	149.5	0.04345	149.5	0.39859
74.8	0.10483	149.6	0.04141	149.6	0.3973
74.85	0.10329	149.7	0.04604	149.7	0.3986
74.9	0.10176	149.8	0.04623	149.8	0.3999
74.95	0.10044	149.9	0.0442	149.9	0.4012
75	0.09913	150	0.0466	150	0.39992
75.05	0.09759	150.1	0.04678	150.1	0.40122
75.1	0.09627	150.2	0.04476	150.2	0.40123
75.15	0.09496	150.3	0.04493	150.3	0.40253
75.2	0.09386	150.4	0.04736	150.4	0.40384
75.25	0.09277	150.5	0.04753	150.5	0.40254
75.3	0.09145	150.6	0.04773	150.6	0.40385
75.35	0.09014	150.7	0.04791	150.7	0.40644
75.4	0.08904	150.8	0.04809	150.8	0.40515
75.45	0.08772	150.9	0.04829	150.9	0.40645
75.5	0.08641	151	0.04847	151	0.40647
75.55	0.08531	151.1	0.04867	151.1	0.40907
75.6	0.08421	151.2	0.04884	151.2	0.40777
75.65	0.08334	151.3	0.04904	151.3	0.40908
75.7	0.08202	151.4	0.04922	151.4	0.41038
75.75	0.08092	151.5	0.05162	151.5	0.40909
75.8	0.08004	151.6	0.04959	151.6	0.4117
75.85	0.07917	151.7	0.052	151.7	0.40909
75.9	0.07807	151.8	0.05219	151.8	0.413
75.95	0.07698	151.9	0.05015	151.9	0.40522
76	0.0761	152	0.05257	152	0.34948
76.05	0.07522	152.1	0.05275	152.1	0.31707
76.1	0.07412	152.2	0.05295	152.2	0.29245
76.15	0.07325	152.3	0.05313	152.3	0.273
76.2	0.07237	152.4	0.0533	152.4	0.25486
76.25	0.07149	152.5	0.0535	152.5	0.24319
76.3	0.07062	152.6	0.05368	152.6	0.22893
76.35	0.06952	152.7	0.05388	152.7	0.21857
76.4	0.06886	152.8	0.05405	152.8	0.2082
76.45	0.06799	152.9	0.05426	152.9	0.19913
76.5	0.06711	153	0.05444	153	0.19006
76.55	0.06623	153.1	0.05461	153.1	0.18229
76.6	0.06557	153.2	0.05482	153.2	0.17581
76.65	0.06469	153.3	0.05499	153.3	0.16674
76.7	0.06381	153.4	0.05519	153.4	0.16286
76.75	0.06294	153.5	0.05537	153.5	0.15638
76.8	0.06228	153.6	0.05557	153.6	0.1512
76.85	0.06163	153.7	0.04464	153.7	0.14603
76.9	0.06075	153.8	0.02929	153.8	0.14084
76.95	0.06009	153.9	0.02948	153.9	0.13696
77	0.05921	154	0.03188	154	0.13178
77.05	0.05856	154.1	0.02986	154.1	0.12789
77.1	0.05768	154.2	0.03226	154.2	0.12402
77.15	0.05702	154.3	0.03024	154.3	0.12013
77.2	0.05636	154.4	0.03042	154.4	0.11625
77.25	0.0557	154.5	0.03281	154.5	0.11365
77.3	0.05483	154.6	0.03079	154.6	0.10977
77.35	0.05417	154.7	0.03097	154.7	0.10589
77.4	0.05351	154.8	0.03117	154.8	0.10201
77.45	0.05285	154.9	0.02913	154.9	0.10072
77.5	0.0522	155	0.02932	155	0.09683
77.55	0.05154	155.1	0.02729	155.1	0.09425
77.6	0.05088	155.2	0.02746	155.2	0.09166
77.65	0.05022	155.3	0.02766	155.3	0.08777
77.7	0.04934	155.4	0.02562	155.4	0.08649
77.75	0.0489	155.5	0.02582	155.5	0.0826
77.8	0.04825	155.6	0.02599	155.6	0.0826
77.85	0.04781	155.7	0.02398	155.7	0.07873
77.9	0.04693	155.8	0.02415	155.8	0.07744
77.95	0.04649	155.9	0.02213	155.9	0.07485
78	0.04584	156	0.02232	156	0.07227
78.05	0.0454	156.1	0.02471	156.1	0.07098
78.1	0.04452	156.2	0.02047	156.2	0.06579
78.15	0.04408	156.3	0.02065	156.3	0.06451
78.2	0.04342	156.4	0.02085	156.4	0.06321
78.25	0.04277	156.5	0.02102	156.5	0.06321
78.3	0.04233	156.6	0.02123	156.6	0.05934
78.35	0.04189	156.7	0.01918	156.7	0.05805
78.4	0.04145	156.8	0.01936	156.8	0.05675
78.45	0.04079	156.9	0.01956	156.9	0.05548
78.5	0.04035	157	0.01752	157	0.05288
78.55	0.03969	157.1	0.01771	157.1	0.0516
78.6	0.03926	157.2	0.01568	157.2	0.049
78.65	0.0386	157.3	0.01588	157.3	0.04772
78.7	0.03794	157.4	0.01605	157.4	0.04643
78.75	0.0375	157.5	0.01623	157.5	0.04514
78.8	0.03706	157.6	0.01643	157.6	0.04254
78.85	0.03641	157.7	0.0166	157.7	0.04126
78.9	0.03597	157.8	0.01458	157.8	0.04126
78.95	0.03553	157.9	0.01477	157.9	0.03867
79	0.03487	158	0.01274	158	0.03867
79.05	0.03443	158.1	0.01514	158.1	0.03609
79.1	0.03399	158.2	0.0131	158.2	0.0348
79.15	0.03355	158.3	0.01552	158.3	0.03353
79.2	0.0329	158.4	0.01347	158.4	0.03223
79.25	0.03246	158.5	0.01368	158.5	0.03223
79.3	0.0318	158.6	0.01163	158.6	0.03095
79.35	0.03136	158.7	0.01405	158.7	0.02965
79.4	0.03092	158.8	0.01201	158.8	0.02837
79.45	0.03049	158.9	0.01219	158.9	0.02707
79.5	0.03005	159	0.01238	159	0.02578
79.55	0.02961	159.1	0.01257	159.1	0.0232
79.6	0.02917	159.2	0.01055	159.2	0.02451
79.65	0.02873	159.3	0.01072	159.3	0.02191
79.7	0.02829	159.4	0.01093	159.4	0.02062
79.75	0.02763	159.5	0.0111	159.5	0.01933
79.8	0.02719	159.6	0.0113	159.6	0.01804
79.85	0.02675	159.7	0.00926	159.7	0.01935
79.9	0.02631	159.8	0.01166	159.8	0.01676
79.95	0.02588	159.9	0.00963	159.9	0.01547
80	0.02544	160	0.00982	160	0.01549
80.05	0.025	160.1	0.00779	160.1	0.01419
80.1	0.02456	160.2	0.01019	160.2	0.01419
80.15	0.0239	160.3	0.00817	160.3	0.0116
80.2	0.02369	160.4	0.00835	160.4	0.01291
80.25	0.02325	160.5	0.00852	160.5	0.01033
80.3	0.02259	160.6	0.00873	160.6	0.01033
80.35	0.02237	160.7	0.00668	160.7	0.00903
80.4	0.02171	160.8	0.00688	160.8	0.00645
80.45	0.02149	160.9	0.00928	160.9	0.00775
80.5	0.02106	161	0.00726	161	0.00517
80.55	0.02062	161.1	0.00744	161.1	0.00647
80.6	0.02018	161.2	0.00762	161.2	0.0013
80.65	0.01996	161.3	0.0056	161.3	0
80.7	0.01952	161.4	0.00799	161.4	6.51545e-06
80.75	0.01908	161.5	0.00597	161.5	0.01428
80.8	0.01864	161.6	0.00615	161.6	0.06874
80.85	0.0182	161.7	0.00635	161.7	0.10893
80.9	0.01798	161.8	0.00653	161.8	0.13747
80.95	0	161.9	0.00449	161.9	0.15823
81	0.04693	162	0.00468	162	0.17639
81.05	0.10489	162.1	0.00708	162.1	0.19065
81.1	0.15166	162.2	0.00506	162.2	0.20493
81.15	0.18753	162.3	0.00302	162.3	0.2153
81.2	0.21728	162.4	0.00544	162.4	0.22438
81.25	0.24225	162.5	0.00562	162.5	0.23477
81.3	0.26428	162.6	0.0036	162.6	0.24256
81.35	0.28335	162.7	0.00377	162.7	0.25033
81.4	0.30014	162.8	0.00395	162.8	0.25553
81.45	0.31558	162.9	0.00415	162.9	0.26332
81.5	0.32943	163	0.00433	163	0.26981
81.55	0.34237	163.1	0.00453	163.1	0.27499
81.6	0.35395	163.2	0.00249	163.2	0.2802
81.65	0.36531	163.3	0.00268	163.3	0.28409
81.7	0.37529	163.4	0.00287	163.4	0.28928
81.75	0.38483	163.5	0.00304	163.5	0.29187
81.8	0.39414	163.6	0.00324	163.6	0.29708
81.85	0.40231	163.7	0.00121	163.7	0.30097
81.9	0.41026	163.8	-0.0029	163.8	0.30487
81.95	0.41798	163.9	0.00151	163.9	0.30746
82	0.42525	164	0.00169	164	0.31137
82.05	0.43206	164.1	0.02094	164.1	0.31526
82.1	0.43887	164.2	0.02112	164.2	0.31786
82.15	0.44545	164.3	0.02131	164.3	0.32046
82.2	0.45136	164.4	0.01936	164.4	0.32436
82.25	0.45703	164.5	0.01955	164.5	0.32566
82.3	0.46225	164.6	0.01972	164.6	0.32826
82.35	0.46792	164.7	0.01991	164.7	0.33086
82.4	0.47292	164.8	0.02008	164.8	0.33345
82.45	0.47792	164.9	0.02024	164.9	0.33607
82.5	0.48268	165	0.02044	165	0.33736
82.55	0.48745	165.1	0.02061	165.1	0.34125
82.6	0.492	165.2	0.0208	165.2	0.34126
82.65	0.49631	165.3	0.02097	165.3	0.34126
82.7	0.50017	165.4	0.02116	165.4	0.34777
82.75	0.50425	165.5	0.02345	165.5	0.34777
82.8	0.50788	165.6	0.0215	165.6	0.34906
82.85	0.51175	165.7	0.02381	165.7	0.35037
82.9	0.51538	165.8	0.0261	165.8	0.35168
82.95	0.51856	165.9	0.02417	165.9	0.35298
83	0.52219	166	0.02434	166	0.35558
83.05	0.52492	166.1	0.02665	166.1	0.35559
83.1	0.52764	166.2	0.0247	166.2	0.35818
83.15	0.53036	166.3	0.02701	166.3	0.35949
83.2	0.53309	166.4	0.02718	166.4	0.35949
83.25	0.53581	166.5	0.02523	166.5	0.3621
83.3	0.53877	166.6	0.02754	166.6	0.36339
83.35	0.54103	166.7	0.02771	166.7	0.36471
83.4	0.54353	166.8	0.03002	166.8	0.36471
83.45	0.54603	166.9	0.02807	166.9	0.36861
83.5	0.54852	167	0.02826	167	0.36861
83.55	0.55057	167.1	0.03055	167.1	0.36991
83.6	0.55262	167.2	0.03284	167.2	0.36992
83.65	0.55488	167.3	0.02879	167.3	0.37252
83.7	0.55693	167.4	0.03108	167.4	0.37252
83.75	0.55897	167.5	0.03127	167.5	0.37254
83.8	0.56079	167.6	0.03144	167.6	0.37644
83.85	0.56237	167.7	0.03376	167.7	0.37514
83.9	0.56396	167.8	0.0318	167.8	0.37773
83.95	0.56578	167.9	0.03409	167.9	0.37775
84	0.56714	168	0.03428	168	0.37904
84.05	0.56873	168.1	0.03445	168.1	0.37905
84.1	0.57009	168.2	0.03252	168.2	0.38036
84.15	0.57169	168.3	0.03482	168.3	0.38036
84.2	0.57282	168.4	0.035	168.4	0.38296
84.25	0.57396	168.5	0.0373	168.5	0.38296
84.3	0.57509	168.6	0.03534	168.6	0.38298
84.35	0.57668	168.7	0.03342	168.7	0.38429
84.4	0.57759	168.8	0.0357	168.8	0.38558
84.45	0.57872	168.9	0.0359	168.9	0.38689
84.5	0.57963	169	0.03606	169	0.38819
84.55	0.58099	169.1	0.03625	169.1	0.3882
84.6	0.5819	169.2	0.03642	169.2	0.3882
84.65	0.58281	169.3	0.0366	169.3	0.38949
84.7	0.58349	169.4	0.03679	169.4	0.3908
84.75	0.58463	169.5	0.03908	169.5	0.39081
84.8	0.58554	169.6	0.03927	169.6	0.39081
84.85	0.58667	169.7	0.03732	169.7	0.39212
84.9	0.58735	169.8	0.03751	169.8	0.39214
84.95	0.58826	169.9	0.03979	169.9	0.39473
85	0.58848	170	0.03787	170	0.39474
85.05	0.58939	170.1	0.04015	170.1	0.39605
85.1	0.59007	170.2	0.03821	170.2	0.39475
85.15	0.59075	170.3	0.03839	170.3	0.39606
85.2	0.59121	170.4	0.04069	170.4	0.39734
85.25	0.59212	170.5	0.03875	170.5	0.39736
85.3	0.5928	170.6	0.03893	170.6	0.39736
85.35	0.59303	170.7	0.04123	170.7	0.39866
85.4	0.59371	170.8	0.03929	170.8	0.39868
85.45	0.59439	170.9	0.03945	170.9	0.39999
85.5	0.59461	171	0.03965	171	0.40128
85.55	0.59552	171.1	0.04193	171.1	0.40128
85.6	0.59597	171.2	0.04001	171.2	0.40129
85.65	0.59643	171.3	0.0423	171.3	0.4026
85.7	0.59711	171.4	0.04249	171.4	0.4026
85.75	0.59757	171.5	0.04054	171.5	0.40391
85.8	0.59757	171.6	0.04071	171.6	0.40392
85.85	0.59825	171.7	0.04302	171.7	0.40522
85.9	0.59848	171.8	0.04319	171.8	0.40912
85.95	0.5987	171.9	0.04126	171.9	0.36504
86	0.59916	172	0.04355	172	0.32615
86.05	0.59961	172.1	0.04374	172.1	0.29634
86.1	0.60007	172.2	0.03967	172.2	0.2743
86.15	0.60029	172.3	0.04408	172.3	0.25614
86.2	0.60052	172.4	0.04215	172.4	0.2419
86.25	0.60097	172.5	0.04444	172.5	0.23023
86.3	0.60097	172.6	0.04251	172.6	0.21727
86.35	0.60165	172.7	0.04268	172.7	0.20691
86.4	0.60188	172.8	0.04287	172.8	0.19654
86.45	0.60211	172.9	0.04304	172.9	0.18877
86.5	0.60256	173	0.04323	173	0.17969
86.55	0.60301	173.1	0.0434	173.1	0.17322
86.6	0.60324	173.2	0.04569	173.2	0.16674
86.65	0.6037	173.3	0.04376	173.3	0.16155
86.7	0.60392	173.4	0.04393	173.4	0.15379
86.75	0.60415	173.5	0.04624	173.5	0.14861
86.8	0.60438	173.6	0.03793	173.6	0.14343
86.85	0.6046	173.7	0.02752	173.7	0.13826
86.9	0.60529	173.8	0.02981	173.8	0.13307
86.95	0.60551	173.9	0.02998	173.9	0.12919
87	0.60597	174	0.03017	174	0.124
87.05	0.6062	174.1	0.03034	174.1	0.12013
87.1	0.60642	174.2	0.03053	174.2	0.11624
87.15	0.60665	174.3	0.0307	174.3	0.11236
87.2	0.60665	174.4	0.02877	174.4	0.10848
87.25	0.6071	174.5	0.02894	174.5	0.10589
87.3	0.60733	174.6	0.02911	174.6	0.102
87.35	0.60778	174.7	0.02718	174.7	0.09942
87.4	0.60778	174.8	0.02735	174.8	0.09553
87.45	0.60756	174.9	0.02754	174.9	0.09425
87.5	0.60801	175	0.02559	175	0.08906
87.55	0.60824	175.1	0.02578	175.1	0.08648
87.6	0.60892	175.2	0.02595	175.2	0.08389
87.65	0.60892	175.3	0.02612	175.3	0.08001
87.7	0.60914	175.4	0.02419	175.4	0.07742
87.75	0.60937	175.5	0.02436	175.5	0.07614
87.8	0.60937	175.6	0.02243	175.6	0.07484
87.85	0.6096	175.7	0.0226	175.7	0.07095
87.9	0.61005	175.8	0.0228	175.8	0.06966
87.95	0.61051	175.9	0.02296	175.9	0.06708
88	0.61073	176	0.02101	176	0.06578
88.05	0.61073	176.1	0.0212	176.1	0.0632
88.1	0.61096	176.2	0.01925	176.2	0.05931
88.15	0.61119	176.3	0.01944	176.3	0.05933
88.2	0.61119	176.4	0.01961	176.4	0.05803
88.25	0.61096	176.5	0.01768	176.5	0.05545
88.3	0.61096	176.6	0.01786	176.6	0.05416
88.35	0.61096	176.7	0.01804	176.7	0.05158
88.4	0.61096	176.8	0.01609	176.8	0.05028
88.45	0.61119	176.9	0.01626	176.9	0.04899
88.5	0.61142	177	0.01645	177	0.04641
88.55	0.6121	177.1	0.01662	177.1	0.04641
88.6	0.6121	177.2	0.01681	177.2	0.04382
88.65	0.61255	177.3	0.01486	177.3	0.04124
88.7	0.61233	177.4	0.01505	177.4	0.04125
88.75	0.61278	177.5	0.0131	177.5	0.03865
88.8	0.61301	177.6	0.01327	177.6	0.03737
88.85	0.61278	177.7	0.01559	177.7	0.03737
88.9	0.61301	177.8	0.01363	177.8	0.03478
88.95	0.61301	177.9	0.01383	177.9	0.0335
89	0.61301	178	0.01187	178	0.0322
89.05	0.61369	178.1	0.01207	178.1	0.02962
89.1	0.61369	178.2	0.01223	178.2	0.02963
89.15	0.61392	178.3	0.01241	178.3	0.02834
89.2	0.61437	178.4	0.01047	178.4	0.02705
89.25	0.61437	178.5	0.01065	178.5	0.02575
89.3	0.61437	178.6	0.01083	178.6	0.02447
89.35	0.61459	178.7	0.01101	178.7	0.02317
89.4	0.61482	178.8	0.01119	178.8	0.02319
89.45	0.61482	178.9	0.00925	178.9	0.0206
89.5	0.61482	179	0.00941	179	0.01931
89.55	0.61482	179.1	0.00961	179.1	0.01931
89.6	0.61505	179.2	0.00977	179.2	0.01672
89.65	0.61505	179.3	0.00784	179.3	0.01803
89.7	0.61527	179.4	0.00801	179.4	0.01545
89.75	0.61527	179.5	0.0082	179.5	0.01415
89.8	0.6155	179.6	0.00837	179.6	0.01415
89.85	0.61573	179.7	0.00855	179.7	0.01287
89.9	0.61595	179.8	0.00662	179.8	0.01158
89.95	0.61618	179.9	0.00678	179.9	0.01029
90	0.61641	180	0.00698	180	0.01029
90.05	0.61618	180.1	0.00714	180.1	0.00901
90.1	0.61618	180.2	0.00522	180.2	0.00771
90.15	0.61618	180.3	0.00538	180.3	0.00771
90.2	0.61664	180.4	0.00558	180.4	0.00644
90.25	0.61641	180.5	0.00574	180.5	0.00515
90.3	0.61641	180.6	0.0038	180.6	0.00385
90.35	0.61641	180.7	0.00398	180.7	0.00256
90.4	0.61641	180.8	0.00416	180.8	0.00127
90.45	0.61664	180.9	0.00434	180.9	0.00257
90.5	0.61664	181	0.00452	181	0.00128
90.55	0.61686	181.1	0.00471	181.1	0.00262
90.6	0.61641	181.2	0.00488	181.2	0.00267
90.65	0.61641	181.3	0.00292	181.3	0.0079
90.7	0.61641	181.4	0.00312	181.4	0.06498
90.75	0.61664	181.5	0.00329	181.5	0.10653
90.8	0.61686	181.6	0.00348	181.6	0.1351
90.85	0.61709	181.7	0.00153	181.7	0.15847
90.9	0.61732	181.8	0.00171	181.8	0.17537
90.95	0.61755	181.9	0.00189	181.9	0.18968
91	0.61755	182	0.00206	182	0.20268
91.05	0.618	182.1	0.00225	182.1	0.2144
91.1	0.60756	182.2	0.00242	182.2	0.22481
91.15	0.54103	182.3	0.00261	182.3	0.23393
91.2	0.50153	182.4	0.000660885	182.4	0.24175
91.25	0.47156	182.5	0.000839673	182.5	0.24958
91.3	0.44727	182.6	0.00101	182.6	0.25739
91.35	0.42615	182.7	0.0012	182.7	0.26522
91.4	0.40776	182.8	0.00137	182.8	0.26786
91.45	0.39119	182.9	0.00156	182.9	0.27438
91.5	0.3762	183	-0.000386566	183	0.27961
91.55	0.36281	183.1	0.00191	183.1	0.28353
91.6	0.3501	183.2	0.00422	183.2	0.28747
91.65	0.33852	183.3	0.00651	183.3	0.29141
91.7	0.32761	183.4	0.02364	183.4	0.29664
91.75	0.31763	183.5	0.02383	183.5	0.30058
91.8	0.30786	183.6	0.02188	183.6	0.3045
91.85	0.29878	183.7	0.02205	183.7	0.30713
91.9	0.29039	183.8	0.02012	183.8	0.31107
91.95	0.28221	183.9	0.02241	183.9	0.31371
92	0.27449	184	0.02258	184	0.31765
92.05	0.26722	184.1	0.02275	184.1	0.31897
92.1	0.25996	184.2	0.02294	184.2	0.32291
92.15	0.25315	184.3	0.02523	184.3	0.32554
92.2	0.24679	184.4	0.0254	184.4	0.32819
92.25	0.24066	184.5	0.02559	184.5	0.32952
92.3	0.23476	184.6	0.02576	184.6	0.33217
92.35	0.22908	184.7	0.02593	184.7	0.33609
92.4	0.22341	184.8	0.0261	184.8	0.33743
92.45	0.21841	184.9	0.02629	184.9	0.33877
92.5	0.21341	185	0.02858	185	0.3414
92.55	0.20865	185.1	0.02875	185.1	0.34404
92.6	0.20388	185.2	0.03107	185.2	0.34408
92.65	0.19934	185.3	0.02911	185.3	0.34671
92.7	0.19503	185.4	0.0314	185.4	0.34805
92.75	0.19071	185.5	0.03157	185.5	0.35068
92.8	0.18662	185.6	0.03176	185.6	0.35204
92.85	0.18254	185.7	0.03193	185.7	0.35208
92.9	0.1789	185.8	0.0321	185.8	0.356
92.95	0.17505	185.9	0.03229	185.9	0.35605
93	0.17164	186	0.03246	186	0.35869
93.05	0.16824	186.1	0.03475	186.1	0.36003
93.1	0.16528	186.2	0.03492	186.2	0.36007
93.15	0.16188	186.3	0.03511	186.3	0.3614
93.2	0.15847	186.4	0.0374	186.4	0.36405
93.25	0.1553	186.5	0.03545	186.5	0.36408
93.3	0.15234	186.6	0.03774	186.6	0.36543
93.35	0.14939	186.7	0.03581	186.7	0.36676
93.4	0.14667	186.8	0.0381	186.8	0.36811
93.45	0.14394	186.9	0.03827	186.9	0.36815
93.5	0.14145	187	0.03846	187	0.37079
93.55	0.13872	187.1	0.03863	187.1	0.37082
93.6	0.136	187.2	0.04092	187.2	0.37217
93.65	0.13373	187.3	0.03897	187.3	0.37221
93.7	0.13123	187.4	0.03916	187.4	0.37354
93.75	0.12873	187.5	0.04144	187.5	0.37489
93.8	0.12646	187.6	0.04162	187.6	0.37622
93.85	0.12419	187.7	0.04181	187.7	0.37886
93.9	0.12215	187.8	0.04198	187.8	0.3789
93.95	0.11988	187.9	0.04215	187.9	0.37894
94	0.11806	188	0.04232	188	0.38029
94.05	0.11579	188.1	0.04251	188.1	0.38034
94.1	0.11375	188.2	0.04268	188.2	0.38037
94.15	0.11193	188.3	0.04285	188.3	0.38171
94.2	0.11012	188.4	0.04304	188.4	0.38176
94.25	0.10807	188.5	0.04321	188.5	0.3818
94.3	0.10625	188.6	0.0455	188.6	0.38573
94.35	0.10444	188.7	0.04355	188.7	0.38577
94.4	0.10262	188.8	0.04586	188.8	0.38451
94.45	0.10103	188.9	0.04391	188.9	0.38716
94.5	0.09944	189	0.0462	189	0.38719
94.55	0.09763	189.1	0.04639	189.1	0.38854
94.6	0.09604	189.2	0.04656	189.2	0.38859
94.65	0.09445	189.3	0.04673	189.3	0.38991
94.7	0.09286	189.4	0.0469	189.4	0.38996
94.75	0.09149	189.5	0.04497	189.5	0.39
94.8	0.08991	189.6	0.04726	189.6	0.39134
94.85	0.08855	189.7	0.04743	189.7	0.39139
94.9	0.08718	189.8	0.0476	189.8	0.39402
94.95	0.08582	189.9	0.04779	189.9	0.39406
95	0.08423	190	0.04796	190	0.39539
95.05	0.08287	190.1	0.04813	190.1	0.39415
95.1	0.08151	190.2	0.04832	190.2	0.39548
95.15	0.08014	190.3	0.04849	190.3	0.39683
95.2	0.07878	190.4	0.04865	190.4	0.39557
95.25	0.07742	190.5	0.04883	190.5	0.39692
95.3	0.07629	190.6	0.04902	190.6	0.39825
95.35	0.07492	190.7	0.04919	190.7	0.39829
95.4	0.07379	190.8	0.04935	190.8	0.39834
95.45	0.07242	190.9	0.04955	190.9	0.39839
95.5	0.07151	191	0.04971	191	0.39971
95.55	0.07038	191.1	0.04989	191.1	0.39976
95.6	0.06925	191.2	0.04793	191.2	0.40111
95.65	0.06811	191.3	0.05025	191.3	0.40244
95.7	0.0672	191.4	0.05041	191.4	0.39989
95.75	0.06584	191.5	0.05059	191.5	0.40252
95.8	0.06493	191.6	0.05078	191.6	0.40257
95.85	0.06402	191.7	0.05095	191.7	0.40261
95.9	0.06289	191.8	0.05111	191.8	0.40395
95.95	0.06198	191.9	0.05341	191.9	0.41177
96	0.06107	192	0.05147	192	0.37421
96.05	0.05994	192.1	0.05165	192.1	0.33018
96.1	0.05903	192.2	0.05182	192.2	0.30169
96.15	0.05812	192.3	0.05201	192.3	0.2784
96.2	0.05699	192.4	0.05217	192.4	0.26028
96.25	0.05608	192.5	0.05235	192.5	0.24348
96.3	0.05517	192.6	0.05252	192.6	0.23314
96.35	0.05426	192.7	0.05059	192.7	0.22152
96.4	0.05335	192.8	0.05288	192.8	0.20989
96.45	0.05267	192.9	0.05305	192.9	0.20085
96.5	0.05176	193	0.05323	193	0.19181
96.55	0.05086	193.1	0.05341	193.1	0.18278
96.6	0.05018	193.2	0.05146	193.2	0.17635
96.65	0.04927	193.3	0.05162	193.3	0.16991
96.7	0.04836	193.4	0.05182	193.4	0.16217
96.75	0.04745	193.5	0.05199	193.5	0.15572
96.8	0.04677	193.6	0.05428	193.6	0.15057
96.85	0.04609	193.7	0.03324	193.7	0.14674
96.9	0.04518	193.8	0.03131	193.8	0.14159
96.95	0.0445	193.9	0.03361	193.9	0.13774
97	0.04359	194	0.03378	194	0.1313
97.05	0.04291	194.1	0.03397	194.1	0.12876
97.1	0.04223	194.2	0.03413	194.2	0.12361
97.15	0.04155	194.3	0.0343	194.3	0.11976
97.2	0.04064	194.4	0.03448	194.4	0.11591
97.25	0.03996	194.5	0.03467	194.5	0.11078
97.3	0.03928	194.6	0.03272	194.6	0.10952
97.35	0.03859	194.7	0.03288	194.7	0.10567
97.4	0.03791	194.8	0.03307	194.8	0.10182
97.45	0.03723	194.9	0.03112	194.9	0.10056
97.5	0.03655	195	0.0313	195	0.09542
97.55	0.0361	195.1	0.03146	195.1	0.09287
97.6	0.03542	195.2	0.02953	195.2	0.09162
97.65	0.03474	195.3	0.0297	195.3	0.08777
97.7	0.03406	195.4	0.02776	195.4	0.08392
97.75	0.03337	195.5	0.02794	195.5	0.08397
97.8	0.03269	195.6	0.02812	195.6	0.08142
97.85	0.03201	195.7	0.02828	195.7	0.07757
97.9	0.03156	195.8	0.02634	195.8	0.07503
97.95	0.03088	195.9	0.02652	195.9	0.07377
98	0.0302	196	0.0267	196	0.07122
98.05	0.02952	196.1	0.02474	196.1	0.06996
98.1	0.02906	196.2	0.02494	196.2	0.06741
98.15	0.02838	196.3	0.0251	196.3	0.06486
98.2	0.02793	196.4	0.02528	196.4	0.06361
98.25	0.02725	196.5	0.02332	196.5	0.06105
98.3	0.02656	196.6	0.02352	196.6	0.05851
98.35	0.02611	196.7	0.02368	196.7	0.05725
98.4	0.02543	196.8	0.02173	196.8	0.05599
98.45	0.02497	196.9	0.0219	196.9	0.05474
98.5	0.02429	197	0.01998	197	0.0522
98.55	0.02384	197.1	0.02226	197.1	0.04964
98.6	0.02339	197.2	0.02031	197.2	0.04968
98.65	0.02271	197.3	0.0205	197.3	0.04843
98.7	0.02225	197.4	0.02068	197.4	0.04588
98.75	0.02157	197.5	0.01872	197.5	0.04462
98.8	0.02112	197.6	0.01889	197.6	0.04337
98.85	0.02066	197.7	0.01908	197.7	0.04212
98.9	0.02021	197.8	0.01925	197.8	0.04086
98.95	0.01952	197.9	0.01942	197.9	0.03962
99	0.01907	198	0.01749	198	0.03706
99.05	0.01861	198.1	0.01766	198.1	0.0358
99.1	0.01816	198.2	0.01783	198.2	0.03454
99.15	0.01748	198.3	0.01588	198.3	0.0346
99.2	0.01703	198.4	0.01607	198.4	0.03334
99.25	0.01657	198.5	0.01624	198.5	0.03208
99.3	0.01589	198.6	0.01641	198.6	0.02954
99.35	0.01567	198.7	0.01448	198.7	0.02828
99.4	0.01499	198.8	0.01465	198.8	0.02833
99.45	0.0143	198.9	0.01482	198.9	0.02707
99.5	0.01408	199	0.01499	199	0.02453
99.55	0.0134	199.1	0.01518	199.1	0.02456
99.6	0.01294	199.2	0.01323	199.2	0.02331
99.65	0.01271	199.3	0.0134	199.3	0.02076
99.7	0.01226	199.4	0.01359	199.4	0.0221
99.75	0.01158	199.5	0.01164	199.5	0.02085
99.8	0.01112	199.6	0.01393	199.6	0.01829
99.85	0.0109	199.7	0.01198	199.7	0.01963
[truncated: 2,024 more rows]

## Sheet: Fig2c
Steady-state PL spectra
MOF901		FDM-71-ABC		MCOF-Ti6Cu3
Wavelength/nm		Wavelength/nm		Wavelength/nm
400	5.08	350	29.87	380	6.31
402	5.16	351	32.82	381	6.8
404	5.68	352	37.35	382	7.2
406	5.72	353	41.15	383	8.06
408	5.25	354	46.15	384	8.9
410	4.54	355	50.11	385	9.69
412	3.97	356	55.83	386	10.47
414	3.58	357	60.94	387	11.19
416	3.25	358	67.46	388	11.85
418	3.13	359	73.39	389	12.43
420	3.23	360	78.98	390	12.92
422	3.38	361	86.13	391	13.34
424	3.78	362	93.58	392	13.68
426	4.41	363	98.63	393	13.96
428	5.33	364	106.4	394	14.17
430	7.03	365	113.87	395	14.34
432	9.1	366	120.82	396	14.47
434	11.79	367	134.25	397	14.54
436	15.02	368	136.17	398	14.6
438	18.74	369	148.67	399	14.62
440	23	370	155.88	400	14.62
442	27.72	371	166.33	401	14.59
444	32.94	372	171.06	402	14.54
446	38.63	373	182.08	403	14.45
448	44.65	374	186.79	404	14.36
450	50.89	375	200.3	405	14.25
452	57.25	376	201.95	406	14.14
454	63.53	377	211.87	407	14.01
456	69.82	378	214.24	408	13.88
458	76.16	379	224.9	409	13.74
460	82.72	380	228.33	410	13.58
462	89.6	381	238.02	411	13.42
464	96.95	382	238.52	412	13.26
466	105.16	383	247.17	413	13.09
468	114.47	384	250.49	414	12.92
470	125.25	385	256.4	415	12.76
472	137.62	386	257.57	416	12.6
474	151.67	387	259.7	417	12.44
476	167.44	388	267.06	418	12.29
478	184.76	389	266.27	419	12.14
480	203.48	390	267.6	420	12
482	223.24	391	275.31	421	11.85
484	243.52	392	269.99	422	11.73
486	263.84	393	269.99	423	11.6
488	283.78	394	274.25	424	11.49
490	302.83	395	273.18	425	11.37
492	320.55	396	271.32	426	11.26
494	336.48	397	269.19	427	11.17
496	350.09	398	270.52	428	11.08
498	360.9	399	264.7	429	11.01
500	368.54	400	264.99	430	10.89
502	372.73	401	260.47	431	10.8
504	373.78	402	255.84	432	10.77
506	369.8	403	251.13	433	10.72
508	361.25	404	249.08	434	10.7
510	348.26	405	244.75	435	10.7
512	331.33	406	245.2	436	10.71
514	311.12	407	232.99	437	10.73
516	288.39	408	235.65	438	10.75
518	263.92	409	227.54	439	10.81
520	238.43	410	225.12	440	10.88
522	212.73	411	214.85	441	10.94
524	187.46	412	211.1	442	11.08
526	163.09	413	204.18	443	11.26
528	139.98	414	204.5	444	11.38
530	118.33	415	193.57	445	11.65
532	98.36	416	189.92	446	11.95
534	80.24	417	181.84	447	12.11
536	64.14	418	179.82	448	12.46
538	50.25	419	169.81	449	12.84
540	38.66	420	169.26	450	13.04
542	29.45	421	160.64	451	13.43
544	22.56	422	159.15	452	13.81
546	17.88	423	152.13	453	14.18
548	15.09	424	147.68	454	14.36
550	13.67	425	138.05	455	14.74
552	13.18	426	135.37	456	15.13
554	13.14	427	131.22	457	15.33
556	13.35	428	132.52	458	15.74
558	13.67	429	121.51	459	16.17
560	14.02	430	118.98	460	16.39
562	14.36	431	113.66	461	16.84
564	14.71	432	109.78	462	17.31
566	15.03	433	106.11	463	17.82
568	15.27	434	100.44	464	18.07
570	15.45	435	96.88	465	18.57
572	15.52	436	92.62	466	18.83
574	15.45	437	89.99	467	19.08
576	15.27	438	87.27	468	19.34
578	14.93	439	85.44	469	19.61
580	14.51	440	80.49	470	19.9
582	13.95	441	75.78	471	20.19
584	13.36	442	74.56	472	20.51
586	12.69	443	71.69	473	20.83
588	12.06	444	67.11	474	21.18
590	11.43	445	66.02	475	21.53
592	10.87	446	62.8	476	21.91
594	10.42	447	60.04	477	22.31
596	10.11	448	57.03	478	22.72
598	9.9	449	56.76	479	23.14
600	9.82	450	53.23	480	23.58
602	9.87	451	53.47	481	24.03
604	10.07	452	49	482	24.5
606	10.39	453	47.72	483	24.98
608	10.87	454	45.14	484	25.46
610	11.47	455	45.17	485	25.94
612	12.21	456	41.63	486	26.4
614	13	457	39.61	487	26.85
616	13.81	458	38.49	488	27.29
618	14.58	459	36.73	489	27.71
620	15.28	460	36.34	490	28.11
622	15.84	461	34.02	491	28.48
624	16.25	462	33.36	492	28.81
626	16.51	463	31.97	493	29.12
628	16.56	464	32.05	494	29.38
630	16.43	465	28.2	495	29.59
632	16.18	466	28.67	496	29.76
634	15.77	467	27.34	497	29.89
636	15.25	468	26.73	498	29.97
638	14.68	469	25.46	499	30.01
640	14.09	470	25.74	500	30
642	13.54	471	23.46	501	29.87
644	13	472	22.48	502	29.64
646	12.52	473	21.96	503	29.33
648	12.14	474	21.52	504	28.97
650	11.93	475	21.01	505	28.62
652	11.82	476	19.25	506	28.27
654	11.93	477	20.79	507	27.94
656	12.24	478	18.69	508	27.63
658	12.84	479	17.96	509	27.33
660	13.15	480	18.35	510	27.05
662	13.15	481	16.67	511	26.77
664	12.87	482	16.67	512	26.47
666	12.38	483	15.1	513	26.15
668	11.69	484	15.34	514	25.79
670	10.75	485	14.56	515	25.37
672	10.77	486	15.6	516	24.91
674	10.26	487	14.67	517	24.37
676	9.65	488	14.03	518	23.76
678	9	489	13.36	519	23.06
680	8.31	490	14.03	520	22.27
682	7.59	491	13.27	521	21.38
684	6.78	492	12.19	522	20.4
686	5.76	493	12.03	523	19.38
688	5.81	494	11.75	524	18.33
690	5.56	495	11.29	525	17.25
692	6.03	496	11.05	526	16.17
694	6.23	497	11.21	527	15.13
696	6.29	498	10.93	528	14.14
698	6.5	499	10.38	529	13.23
700	6.86	500	9.9	530	12.39
		501	10.59	531	11.65
		502	10.27	532	10.98
		503	10.07	533	10.39
		504	9.7	534	9.85
		505	9.49	535	9.4
		506	9.57	536	9
		507	9.31	537	8.64
		508	8.61	538	8.33
		509	9.47	539	8.07
		510	8.81	540	7.82
		511	8.81	541	7.58
		512	8.56	542	7.34
		513	8.1	543	7.11
		514	8.66	544	6.9
		515	8.01	545	6.69
		516	8.61	546	6.49
		517	8.17	547	6.31
		518	7.93	548	6.12
		519	7.66	549	5.93
		520	7.09	550	5.75
		521	7.67	551	5.57
		522	7.47	552	5.38
		523	7.69	553	5.19
		524	7.46	554	4.99
		525	7.32	555	4.79
		526	7.79	556	4.59
		527	7.27	557	4.39
		528	7.31	558	4.2
		529	7.38	559	4
		530	7.03	560	3.8
		531	7.49	561	3.64
		532	7.05	562	3.48
		533	6.96	563	3.35
		534	6.65	564	3.26
		535	6.97	565	3.19
		536	6.7	566	3.11
		537	7.03	567	3.04
		538	6.35	568	2.97
		539	6.68	569	2.88
		540	6.47	570	2.8
		541	6.75	571	2.71
		542	6.65	572	2.63
		543	6.87	573	2.55
		544	6.39	574	2.5
		545	6.92	575	2.44
		546	6.72	576	2.4
		547	6.37	577	2.39
		548	6.27	578	2.34
		549	6.18	579	2.28
		550	5.85	580	2.19
		551	6.09	581	2.16
		552	6.45	582	2.14
		553	6.17	583	2.11
		554	6.04	584	2.09
		555	6.08	585	2.06
		556	6.23	586	2.03
		557	6.27	587	2
		558	5.62	588	1.98
		559	6.1	589	1.96
		560	5.97	590	1.93
		561	6.36	591	1.91
		562	6.33	592	1.89
		563	5.29	593	1.87
		564	5.9	594	1.84
		565	5.99	595	1.82
		566	5.67	596	1.79
		567	5.79	597	1.76
		568	6.04	598	1.74
		569	5.67	599	1.71
		570	5.25	600	1.67
		571	5.16	601	1.64
		572	6.27	602	1.61
		573	5.6	603	1.59
		574	5.11	604	1.56
		575	5.57	605	1.53
		576	5.61	606	1.5
		577	4.54	607	1.48
		578	5.19	608	1.45
		579	5.54	609	1.42
		580	4.84	610	1.39
		581	5.36	611	1.36
		582	5.54	612	1.33
		583	4.6	613	1.3
		584	5.57	614	1.27
		585	5.11	615	1.24
		586	4.94	616	1.22
		587	4.97	617	1.19
		588	4.67	618	1.16
		589	5.64	619	1.13
		590	5.2	620	1.1
		591	4.83	621	1.08
		592	4.8	622	1.06
		593	5.15	623	1.03
		594	4.61	624	1.01
		595	4.86	625	0.99
		596	4.98	626	0.97
		597	4.64	627	0.96
		598	4.36	628	0.94
		599	4.17	629	0.93
		600	4.04	630	0.92
		601	4.55	631	0.91
		602	4.09	632	0.9
		603	4.33	633	0.89
		604	4.21	634	0.88
		605	4.09	635	0.87
		606	3.89	636	0.86
		607	4.18	637	0.85
		608	4.41	638	0.83
		609	4.59	639	0.82
		610	4.5	640	0.81
		611	4.25	641	0.8
		612	4.66	642	0.79
		613	3.94	643	0.77
		614	3.99	644	0.76
		615	3.8	645	0.75
		616	3.77	646	0.74
		617	4.04	647	0.73
		618	4.87	648	0.72
		619	3.77	649	0.72
		620	4.2	650	0.71
		621	4.08	651	0.7
		622	4.26	652	0.7
		623	4.01	653	0.69
		624	3.51	654	0.69
		625	3.7	655	0.69
		626	4.35	656	0.68
		627	4.02	657	0.68
		628	3.49	658	0.66
		629	3.98	659	0.64
		630	3.68	660	0.63
		631	3.75	661	0.63
		632	4.13	662	0.63
		633	3.63	663	0.62
		634	3.98	664	0.62
		635	3.67	665	0.62
		636	3.7	666	0.61
		637	3.64	667	0.61
		638	3.27	668	0.61
		639	3.35	669	0.6
		640	3.62	670	0.6
		641	3.47	671	0.59
		642	3.31	672	0.59
		643	3.54	673	0.59
		644	3.36	674	0.58
		645	3.44	675	0.58
		646	3.48	676	0.57
		647	3.38	677	0.57
		648	3.2	678	0.57
		649	2.95	679	0.56
		650	3.37	680	0.56
		651	3.15	681	0.56
		652	2.96	682	0.55
		653	3.37	683	0.55
		654	3.33	684	0.55
		655	3.59	685	0.54
		656	2.96	686	0.54
		657	2.79	687	0.54
		658	2.99	688	0.53
		659	2.9	689	0.53
		660	2.95	690	0.53
				691	0.52
				692	0.52
				693	0.52
				694	0.51
				695	0.5
				696	0.5
				697	0.5
				698	0.5
				699	0.49
				700	0.47

## Sheet: Fig2d
Time‐resolved fluorescence decay
MCOF-Ti6Cu3			MOF901			FDM-71-ABC
Time/nm	Counts	Fit	Time/nm	Counts	Fit	Time/nm	Counts	Fit
0	5214	--	0	5805	--	0	6471	--
9.76563	10000	--	9.76563	10000	--	9.76563	10000	--
19.5312	6912.6	--	19.5312	7215.4	--	19.5312	7586.4	--
29.2969	5882.9	--	29.2969	6067.1	--	29.2969	6304.6	--
39.0625	4842.4	--	39.0625	4907.1	--	39.0625	5011.7	--
48.8281	2843.4	--	48.8281	2907.8	--	48.8281	3012.5	--
58.5938	1389.8	--	58.5938	1331.3	--	58.5938	1320.7	--
68.3594	568.7	--	68.3594	581.6	--	68.3594	602.5	--
78.125	278	--	78.125	266.3	--	78.125	264.1	--
87.8906	184.8	107.67	87.8906	160.4	--	87.8906	161.2	--
97.6562	64.8	99.0774	97.6562	40.8	40.3683	97.6562	45.6	40.1293
107.422	55.4	91.2935	107.422	38.4	38.2992	107.422	42.4	38.6699
117.188	57.2	84.2416	117.188	38.8	36.3585	117.188	40.6	37.2748
126.953	61	77.8523	126.953	38.4	34.5382	126.953	36	35.941
136.719	61.2	72.0629	136.719	34.8	32.8308	136.719	35.8	34.6659
146.484	61.6	66.8163	146.484	34.4	31.2292	146.484	34	33.4468
156.25	60.4	62.0613	156.25	32	29.7268	156.25	30	32.2813
166.016	59.4	57.7511	166.016	30.8	28.3174	166.016	28	31.1669
175.781	59.2	53.8436	175.781	28.6	26.9951	175.781	28.8	30.1014
185.547	54.6	50.3007	185.547	26.4	25.7545	185.547	27	29.0825
195.312	53.6	47.0878	195.312	24.2	24.5905	195.312	25.2	28.1083
205.078	50.8	44.1735	205.078	23.8	23.4983	205.078	22.6	27.1766
214.844	50.6	41.5297	214.844	19.6	22.4735	214.844	21.4	26.2857
224.609	45.4	39.1307	224.609	19.6	21.5117	224.609	20.2	25.4337
234.375	43	36.9533	234.375	19.8	20.6091	234.375	20.2	24.6189
244.141	38	34.9765	244.141	19	19.7619	244.141	20	23.8396
253.906	33.6	33.1812	253.906	18.2	18.9667	253.906	19.2	23.0942
263.672	27.6	31.5504	263.672	17.6	18.2202	263.672	18.8	22.3813
273.438	27	30.0684	273.438	16.6	17.5194	273.438	16.6	21.6993
283.203	24.4	28.7212	283.203	15	16.8614	283.203	15.8	21.0469
292.969	23.6	27.4959	292.969	13.2	16.2436	292.969	14	20.4228
302.734	24.2	26.3811	302.734	12.2	15.6634	302.734	13.6	19.8258
312.5	24.8	25.3662	312.5	13	15.1185	312.5	14.4	19.2545
322.266	24.4	24.4419	322.266	13.8	14.6066	322.266	15.2	18.7079
332.031	24.8	23.5995	332.031	13.6	14.1258	332.031	13.8	18.1849
341.797	25.2	22.8314	341.797	12.6	13.674	341.797	13.4	17.6843
351.562	23.4	22.1304	351.562	13.8	13.2495	351.562	13.4	17.2053
361.328	21.6	21.4903	361.328	13	12.8505	361.328	10.4	16.7469
371.094	20.2	20.9053	371.094	12.6	12.4755	371.094	10.2	16.3081
380.859	14	20.3702	380.859	12.8	12.1229	380.859	12.8	15.8881
390.625	13.6	19.8803	390.625	13	11.7913	390.625	14.2	15.486
400.391	14.6	19.4313	400.391	12	11.4795	400.391	14.2	15.101
410.156	15.8	19.0193	410.156	11.8	11.1862	410.156	15.4	14.7324
419.922	13.4	18.641	419.922	11.2	10.9102	419.922	16	14.3794
429.688	19	18.293	429.688	12	10.6505	429.688	13.8	14.0414
439.453	13.4	17.9726	439.453	13	10.4061	439.453	12.4	13.7177
449.219	18.4	17.6771	449.219	12.6	10.1759	449.219	12.8	13.4076
458.984	13.6	17.4043	458.984	12	9.95909	458.984	13.8	13.1106
468.75	18.2	17.1519	468.75	11.2	9.75487	468.75	11.2	12.826
478.516	15.8	16.9181	478.516	9.6	9.56242	478.516	11.6	12.5533
488.281	13	16.7012	488.281	8.2	9.38102	488.281	12.6	12.292
498.047	11.4	16.4995	498.047	8.2	9.20996	498.047	11.6	12.0416
507.812	16.6	16.3116	507.812	9.2	9.04862	507.812	10.6	11.8016
517.578	13	16.1363	517.578	9.8	8.89637	517.578	11.8	11.5714
527.344	17	15.9723	527.344	10	8.75266	527.344	10	11.3508
537.109	15	15.8186	537.109	9.8	8.61694	537.109	8.8	11.1392
546.875	13.2	15.6743	546.875	9.4	8.48873	546.875	10.2	10.9363
556.641	12	15.5385	556.641	9.2	8.36756	556.641	9.2	10.7417
566.406	13.6	15.4104	566.406	7.8	8.25297	566.406	9.6	10.555
576.172	17.2	15.2893	576.172	8.6	8.14458	576.172	9.6	10.3758
585.938	17.2	15.1745	585.938	8.8	8.04198	585.938	9.6	10.2039
595.703	18.8	15.0655	595.703	8.4	7.94482	595.703	8	10.0388
605.469	12.6	14.9618	605.469	8	7.85276	605.469	9.2	9.88037
615.234	16.4	14.8628	615.234	7.8	7.76548	615.234	8.4	9.72823
625	17.2	14.7682	625	6.4	7.68268	625	8.2	9.58211
634.766	13.2	14.6775	634.766	6.4	7.6041	634.766	8	9.44174
644.531	12.6	14.5904	644.531	6.6	7.52945	644.531	8.8	9.30688
654.297	17.2	14.5066	654.297	6.6	7.45851	654.297	7.8	9.17728
664.062	18.2	14.4257	664.062	6.6	7.39104	664.062	7.2	9.0527
673.828	17.2	14.3476	673.828	7	7.32682	673.828	7.2	8.93293
683.594	14.8	14.2719	683.594	7	7.26565	683.594	6.8	8.81774
693.359	16.8	14.1985	693.359	6.6	7.20735	693.359	7.6	8.70695
703.125	17.4	14.1272	703.125	6.6	7.15173	703.125	6.8	8.60034
712.891	15	14.0578	712.891	8	7.09863	712.891	8.6	8.49774
722.656	16	13.9901	722.656	7.4	7.0479	722.656	7.2	8.39898
732.422	14.4	13.924	732.422	8.2	6.99938	732.422	11.2	8.30387
742.188	16.5	13.8594	742.188	8.2	6.95294	742.188	7.8	8.21227
751.953	13.5	13.7961	751.953	8.2	6.90846	751.953	6.8	8.12401
761.719	18.2	13.734	761.719	7	6.86581	761.719	6	8.03894
771.484	13.6	13.673	771.484	8.8	6.82488	771.484	9.6	7.95694
781.25	13.2	13.6131	781.25	7.6	6.78556	781.25	10.6	7.87785
791.016	17	13.5542	791.016	8.6	6.74775	791.016	8.4	7.80156
800.781	15	13.4962	800.781	7.8	6.71137	800.781	6.6	7.72794
810.547	18.8	13.439	810.547	8	6.67632	810.547	6.2	7.65688
820.312	14.6	13.3826	820.312	6.2	6.64252	820.312	8	7.58825
830.078	13.4	13.3268	830.078	6.6	6.6099	830.078	7.2	7.52196
839.844	15	13.2718	839.844	6.4	6.57838	839.844	10.2	7.4579
849.609	16.8	13.2173	849.609	6.4	6.5479	849.609	10.2	7.39597
859.375	12.1	13.1635	859.375	6.2	6.5184	859.375	6.4	7.33608
869.141	14.3	13.1102	869.141	7.4	6.4898	869.141	9	7.27814
878.906	12.1	13.0573	878.906	7.2	6.46207	878.906	11	7.22207
888.672	16.4	13.005	888.672	6.4	6.43514	888.672	8.8	7.16778
898.438	17.3	12.9532	898.438	7	6.40898	898.438	6	7.1152
908.203	15.9	12.9017	908.203	7	6.38352	908.203	7.6	7.06424
917.969	13.4	12.8507	917.969	6.6	6.35874	917.969	7	7.01485
927.734	15.2	12.8	927.734	6.8	6.33458	927.734	5.4	6.96695
937.5	12.9	12.7497	937.5	7.2	6.31102	937.5	7	6.92047
947.266	11.6	12.6998	947.266	7.2	6.28801	947.266	6.6	6.87536
957.031	12.2	12.6502	957.031	8	6.26552	957.031	6.4	6.83156
966.797	15	12.6009	966.797	7.8	6.24353	966.797	8.4	6.78901
976.562	12.2	12.5519	976.562	7.6	6.22201	976.562	5.2	6.74765
986.328	12.2	12.5033	986.328	7.4	6.20091	986.328	4.7	6.70743
996.094	12.2	12.4549	996.094	6.8	6.18023	996.094	5	6.66831
1005.86	11	12.4068	1005.86	7.6	6.15994	1005.86	4	6.63023
1015.62	7.8	12.3589	1015.62	6.6	6.14001	1015.62	5.7	6.59315
1025.39	12.6	12.3113	1025.39	6.2	6.12043	1025.39	6	6.55704
1035.16	9.6	12.264	1035.16	6.2	6.10116	1035.16	5.6	6.52184
1044.92	11.2	12.2169	1044.92	6.2	6.08221	1044.92	4.6	6.48752
1054.69	10.6	12.1701	1054.69	4.4	6.06354	1054.69	7.5	6.45403
1064.45	14.6	12.1235	1064.45	4.6	6.04514	1064.45	6	6.42136
1074.22	10.6	12.0771	1074.22	5.2	6.02699	1074.22	7.9	6.38945
1083.98	13.2	12.0309	1083.98	4.8	6.00909	1083.98	5.6	6.35828
1093.75	10.2	11.985	1093.75	4.2	5.99142	1093.75	5.2	6.32782
1103.52	9.6	11.9393	1103.52	4.8	5.97397	1103.52	3.8	6.29803
1113.28	10.2	11.8937	1113.28	5.4	5.95671	1113.28	5.2	6.26889
1123.05	11.4	11.8484	1123.05	4.6	5.93965	1123.05	5.6	6.24037
1132.81	8.8	11.8033	1132.81	4.2	5.92278	1132.81	6	6.21244
1142.58	11	11.7584	1142.58	4.6	5.90607	1142.58	4	6.18508
1152.34	10.8	11.7137	1152.34	4.4	5.88953	1152.34	5.8	6.15827
1162.11	11.4	11.6692	1162.11	3.8	5.87315	1162.11	5.8	6.13198
1171.88	10.5	11.6249	1171.88	4.2	5.85691	1171.88	6	6.10619
1181.64	7.2	11.5808	1181.64	5.4	5.84081	1181.64	3.8	6.08088
1191.41	12	11.5369	1191.41	5.2	5.82485	1191.41	5.5	6.05603
1201.17	9.8	11.4932	1201.17	5	5.80901	1201.17	5.2	6.03162
1210.94	11.8	11.4496	1210.94	5.4	5.79329	1210.94	3.8	6.00764
1220.7	10.4	11.4063	1220.7	5.8	5.77768	1220.7	4.8	5.98406
1230.47	11.2	11.3631	1230.47	6	5.76219	1230.47	4.7	5.96087
1240.23	10	11.3201	1240.23	6.2	5.74679	1240.23	5.8	5.93805
1250	10.4	11.2773	1250	5.6	5.7315	1250	4.6	5.91558
1259.77	11	11.2346	1259.77	5.4	5.7163	1259.77	6	5.89347
1269.53	10.6	11.1922	1269.53	5	5.70119	1269.53	5.4	5.87168
1279.3	10	11.1499	1279.3	4.2	5.68616	1279.3	5.5	5.85021
1289.06	10	11.1078	1289.06	4.2	5.67122	1289.06	6.5	5.82904
1298.83	7.6	11.0658	1298.83	5	5.65635	1298.83	6.8	5.80816
1308.59	8.6	11.0241	1308.59	4.6	5.64156	1308.59	5.6	5.78757
1318.36	8.6	10.9825	1318.36	4.4	5.62685	1318.36	5	5.76724
1328.12	10.6	10.9411	1328.12	5	5.6122	1328.12	5.3	5.74717
1337.89	11	10.8998	1337.89	5.2	5.59762	1337.89	4.9	5.72735
1347.66	11.2	10.8588	1347.66	4.8	5.58311	1347.66	3.6	5.70777
1357.42	13	10.8179	1357.42	5	5.56865	1357.42	5.2	5.68842
1367.19	10.8	10.7771	1367.19	5.2	5.55426	1367.19	5.4	5.66929
1376.95	10.2	10.7365	1376.95	4.2	5.53992	1376.95	6.1	5.65037
1386.72	12.4	10.6961	1386.72	3.6	5.52564	1386.72	7.5	5.63165
1396.48	9.4	10.6559	1396.48	3.8	5.51141	1396.48	6.1	5.61314
1406.25	10.2	10.6158	1406.25	4	5.49723	1406.25	6.1	5.59481
1416.02	11.4	10.5759	1416.02	4.2	5.48311	1416.02	4.8	5.57666
1425.78	9.6	10.5361	1425.78	4.8	5.46903	1425.78	7.2	5.5587
1435.55	9.8	10.4965	1435.55	5.6	5.455	1435.55	5.7	5.5409
1445.31	11.1	10.4571	1445.31	5.2	5.44102	1445.31	4.4	5.52326
1455.08	9.8	10.4178	1455.08	5.2	5.42708	1455.08	4.6	5.50578
1464.84	9.9	10.3787	1464.84	4.6	5.41318	1464.84	9.5	5.48845
1474.61	7.7	10.3398	1474.61	4	5.39933	1474.61	6.1	5.47127
1484.38	8.4	10.301	1484.38	4.4	5.38552	1484.38	5.2	5.45423
1494.14	9.9	10.2623	1494.14	4.4	5.37175	1494.14	7.5	5.43733
1503.91	8.4	10.2239	1503.91	3.8	5.35802	1503.91	5.1	5.42056
1513.67	7.3	10.1855	1513.67	4.8	5.34432	1513.67	3.6	5.40391
1523.44	5.5	10.1474	1523.44	6	5.33067	1523.44	6.4	5.38739
1533.2	8.8	10.1094	1533.2	5.8	5.31705	1533.2	8.4	5.37099
1542.97	7	10.0715	1542.97	5.3	5.30347	1542.97	3.8	5.35471
1552.73	6.4	10.0338	1552.73	5.5	5.28992	1552.73	3.2	5.33853
1562.5	8.6	9.99625	1562.5	3	5.27641	1562.5	5.3	5.32246
1572.27	8.8	9.95884	1572.27	4	5.26293	1572.27	7	5.3065
1582.03	7.3	9.92159	1582.03	4.4	5.24948	1582.03	5.2	5.29064
1591.8	9.9	9.88449	1591.8	4.7	5.23607	1591.8	5.9	5.27487
1601.56	10.3	9.84754	1601.56	4	5.22269	1601.56	4.2	5.2592
1611.33	11.6	9.81074	1611.33	3.8	5.20935	1611.33	4.5	5.24363
1621.09	8.4	9.77409	1621.09	4.2	5.19603	1621.09	6.3	5.22814
1630.86	9.5	9.73759	1630.86	4.2	5.18275	1630.86	6.2	5.21274
1640.62	5.9	9.70124	1640.62	3.6	5.16949	1640.62	7.7	5.19742
1650.39	11.2	9.66503	1650.39	3.8	5.15627	1650.39	6.2	5.18219
1660.16	8.8	9.62897	1660.16	4.2	5.14308	1660.16	4.6	5.16703
1669.92	7.7	9.59305	1669.92	5.2	5.12992	1669.92	6.2	5.15196
1679.69	6.6	9.55728	1679.69	5.6	5.11678	1679.69	5.8	5.13695
1689.45	6.6	9.52166	1689.45	5.6	5.10368	1689.45	3.4	5.12202
1699.22	8.1	9.48617	1699.22	6	5.0906	1699.22	4.7	5.10717
1708.98	9.5	9.45084	1708.98	6.4	5.07755	1708.98	5.4	5.09238
1718.75	11.4	9.41564	1718.75	5	5.06454	1718.75	4.8	5.07766
1728.52	10.1	9.38059	1728.52	5.2	5.05155	1728.52	5.3	5.063
1738.28	7.3	9.34568	1738.28	5.2	5.03858	1738.28	4.3	5.04842
1748.05	8.4	9.31091	1748.05	4.8	5.02565	1748.05	4.3	5.03389
1757.81	8.1	9.27628	1757.81	4.2	5.01274	1757.81	2.7	5.01942
1767.58	7	9.24179	1767.58	4.6	4.99986	1767.58	3.4	5.00502
1777.34	9.5	9.20744	1777.34	4.2	4.987	1777.34	3.7	4.99067
1787.11	6.6	9.17323	1787.11	4.2	4.97418	1787.11	5.3	4.97638
1796.88	7.5	9.13916	1796.88	4.2	4.96137	1796.88	4.4	4.96215
1806.64	11.2	9.10523	1806.64	4	4.9486	1806.64	4	4.94797
1816.41	8.4	9.07143	1816.41	4	4.93585	1816.41	4	4.93385
1826.17	9.7	9.03777	1826.17	4.6	4.92313	1826.17	3.9	4.91978
1835.94	9.5	9.00424	1835.94	4.4	4.91043	1835.94	4.9	4.90576
1845.7	7.5	8.97086	1845.7	3.8	4.89776	1845.7	3.8	4.89179
1855.47	9.5	8.9376	1855.47	4.6	4.88512	1855.47	2.4	4.87787
1865.23	8.8	8.90448	1865.23	5.2	4.8725	1865.23	3.5	4.864
1875	9.2	8.8715	1875	4.6	4.85991	1875	4.6	4.85018
1884.77	7.3	8.83865	1884.77	5.8	4.84734	1884.77	3.9	4.83641
1894.53	7.5	8.80593	1894.53	6.2	4.83479	1894.53	3.5	4.82268
1904.3	10.3	8.77334	1904.3	6.2	4.82228	1904.3	2.5	4.809
1914.06	8.8	8.74089	1914.06	6	4.80978	1914.06	5.2	4.79536
1923.83	8.4	8.70856	1923.83	5.6	4.79732	1923.83	3.3	4.78177
1933.59	7.5	8.67637	1933.59	4.2	4.78487	1933.59	4.3	4.76822
1943.36	9.7	8.64431	1943.36	5.4	4.77245	1943.36	4.1	4.75471
1953.12	7.7	8.61237	1953.12	4.6	4.76006	1953.12	5.1	4.74124
1962.89	9	8.58057	1962.89	4.4	4.74769	1962.89	4	4.72782
1972.66	6.4	8.54889	1972.66	4.8	4.73534	1972.66	5.3	4.71444
1982.42	7	8.51735	1982.42	4.8	4.72302	1982.42	4.8	4.70109
1992.19	10.8	8.48593	1992.19	4	4.71073	1992.19	5.9	4.68779
2001.95	6.4	8.45463	2001.95	3.8	4.69846	2001.95	3.1	4.67453
2011.72	9.5	8.42347	2011.72	4.4	4.68621	2011.72	4.1	4.6613
2021.48	10.8	8.39243	2021.48	4.2	4.67398	2021.48	4.2	4.64812
2031.25	10.6	8.36151	2031.25	4.2	4.66178	2031.25	3.9	4.63497
2041.02	10.3	8.33072	2041.02	4	4.64961	2041.02	3.2	4.62186
2050.78	7	8.30006	2050.78	5.2	4.63745	2050.78	4.7	4.60878
2060.55	7.9	8.26952	2060.55	5	4.62532	2060.55	4.2	4.59575
2070.31	10.1	8.2391	2070.31	5.2	4.61322	2070.31	6.2	4.58274
2080.08	9.2	8.2088	2080.08	5.2	4.60114	2080.08	5	4.56978
2089.84	5.5	8.17863	2089.84	5	4.58908	2089.84	6.1	4.55685
2099.61	7.3	8.14858	2099.61	4.4	4.57705	2099.61	4.3	4.54396
2109.38	8.8	8.11865	2109.38	4	4.56503	2109.38	3.6	4.5311
2119.14	10.1	8.08884	2119.14	4.2	4.55305	2119.14	5	4.51827
2128.91	5.1	8.05916	2128.91	4.8	4.54108	2128.91	3.6	4.50548
2138.67	9	8.02959	2138.67	4.8	4.52914	2138.67	3.5	4.49272
2148.44	7.3	8.00014	2148.44	4.6	4.51722	2148.44	4.3	4.48
2158.2	6.2	7.97081	2158.2	4.8	4.50533	2158.2	3	4.46731
2167.97	6.4	7.9416	2167.97	4.2	4.49346	2167.97	5.1	4.45465
2177.73	7.8	7.91251	2177.73	4	4.48161	2177.73	6.5	4.44203
2187.5	7.4	7.88354	2187.5	4.2	4.46978	2187.5	3.9	4.42943
2197.27	6.4	7.85468	2197.27	3.8	4.45798	2197.27	4.7	4.41687
2207.03	6.8	7.82594	2207.03	4	4.4462	2207.03	4.3	4.40435
2216.8	8.2	7.79731	2216.8	4.4	4.43444	2216.8	5	4.39185
2226.56	7	7.76881	2226.56	3.8	4.42271	2226.56	4.9	4.37939
2236.33	6	7.74041	2236.33	3.6	4.411	2236.33	3.6	4.36695
2246.09	6.6	7.71213	2246.09	3.8	4.39931	2246.09	4	4.35455
2255.86	7	7.68397	2255.86	3	4.38764	2255.86	5.5	4.34218
2265.62	6.4	7.65592	2265.62	3	4.376	2265.62	3.4	4.32984
2275.39	7.4	7.62798	2275.39	3	4.36438	2275.39	4.6	4.31753
2285.16	8.6	7.60016	2285.16	3.2	4.35278	2285.16	2.9	4.30525
2294.92	8.6	7.57245	2294.92	3.4	4.3412	2294.92	4.6	4.293
2304.69	8.2	7.54485	2304.69	4	4.32965	2304.69	2.6	4.28078
2314.45	9.2	7.51736	2314.45	3.6	4.31812	2314.45	5.2	4.26859
2324.22	8	7.48998	2324.22	3.6	4.30661	2324.22	4.2	4.25643
2333.98	7.2	7.46272	2333.98	3.6	4.29512	2333.98	5.6	4.2443
2343.75	6.4	7.43556	2343.75	4.8	4.28366	2343.75	3.6	4.2322
2353.52	6.8	7.40852	2353.52	4	4.27222	2353.52	5.4	4.22013
2363.28	6.2	7.38158	2363.28	4.6	4.2608	2363.28	3.5	4.20809
2373.05	6.2	7.35475	2373.05	4.8	4.2494	2373.05	3.8	4.19608
2382.81	5.8	7.32803	2382.81	3.8	4.23802	2382.81	3.5	4.18409
2392.58	7	7.30142	2392.58	2.3	4.22667	2392.58	2.8	4.17214
2402.34	5.8	7.27492	2402.34	3.7	4.21534	2402.34	4.4	4.16021
2412.11	5.4	7.24852	2412.11	2.5	4.20402	2412.11	3.5	4.14831
2421.88	7.2	7.22223	2421.88	4.3	4.19274	2421.88	3.5	4.13644
2431.64	8.2	7.19605	2431.64	4.5	4.18147	2431.64	5	4.1246
2441.41	7.6	7.16997	2441.41	2.8	4.17022	2441.41	3.2	4.11278
2451.17	8	7.144	2451.17	3.8	4.159	2451.17	2.4	4.101
2460.94	7.2	7.11813	2460.94	3.5	4.1478	2460.94	4.7	4.08924
2470.7	5.8	7.09237	2470.7	2.8	4.13662	2470.7	3.8	4.07751
2480.47	4.2	7.06671	2480.47	4.8	4.12546	2480.47	3.6	4.0658
2490.23	6.2	7.04116	2490.23	4.3	4.11432	2490.23	4.1	4.05413
2500	5.2	7.01571	2500	3	4.10321	2500	4	4.04248
2509.77	6.6	6.99036	2509.77	3.7	4.09211	2509.77	5.7	4.03086
2519.53	6.2	6.96511	2519.53	4.3	4.08104	2519.53	4.9	4.01926
2529.3	5.2	6.93997	2529.3	3.5	4.06999	2529.3	4.2	4.0077
2539.06	4	6.91493	2539.06	3	4.05896	2539.06	4.6	3.99616
2548.83	5.6	6.88999	2548.83	5.3	4.04795	2548.83	3.5	3.98465
2558.59	5.8	6.86515	2558.59	5	4.03696	2558.59	3.9	3.97316
2568.36	6.4	6.84041	2568.36	4.3	4.026	2568.36	4.1	3.9617
2578.12	6.4	6.81577	2578.12	2.8	4.01505	2578.12	3.8	3.95027
2587.89	5.8	6.79123	2587.89	4.3	4.00413	2587.89	3.6	3.93886
2597.66	6.4	6.76679	2597.66	5.2	3.99322	2597.66	4	3.92748
2607.42	4.7	6.74245	2607.42	1.8	3.98234	2607.42	4	3.91613
2617.19	3.3	6.7182	2617.19	3.5	3.97148	2617.19	3.9	3.9048
2626.95	7	6.69406	2626.95	3.2	3.96064	2626.95	5.7	3.8935
2636.72	4.4	6.67001	2636.72	4.7	3.94982	2636.72	4.2	3.88223
2646.48	4.2	6.64606	2646.48	4.7	3.93902	2646.48	4.3	3.87098
2656.25	5.4	6.62221	2656.25	4.2	3.92825	2656.25	4	3.85976
2666.02	6.8	6.59845	2666.02	4.3	3.91749	2666.02	3.8	3.84856
2675.78	4.6	6.57479	2675.78	4.8	3.90675	2675.78	3.4	3.83739
2685.55	7.2	6.55122	2685.55	4	3.89604	2685.55	4	3.82624
2695.31	3.8	6.52775	2695.31	4.3	3.88534	2695.31	3.8	3.81513
2705.08	6.4	6.50438	2705.08	3	3.87467	2705.08	3.6	3.80403
2714.84	8.2	6.4811	2714.84	3	3.86402	2714.84	3.3	3.79296
2724.61	8.4	6.45791	2724.61	3.5	3.85338	2724.61	2.4	3.78192
2734.38	4	6.43482	2734.38	3.5	3.84277	2734.38	4.8	3.7709
2744.14	3	6.41182	2744.14	3.7	3.83218	2744.14	2.5	3.75991
2753.91	7.4	6.38891	2753.91	2.3	3.82161	2753.91	3.7	3.74894
2763.67	5.6	6.3661	2763.67	3.7	3.81106	2763.67	2.9	3.738
2773.44	5.8	6.34337	2773.44	3.3	3.80053	2773.44	7.2	3.72709
2783.2	7	6.32074	2783.2	3.2	3.79002	2783.2	3.7	3.71619
2792.97	5.2	6.29821	2792.97	6.2	3.77953	2792.97	3	3.70533
2802.73	7.4	6.27576	2802.73	5	3.76906	2802.73	3	3.69449
2812.5	6	6.2534	2812.5	2.3	3.75861	2812.5	4	3.68367
2822.27	6.4	6.23114	2822.27	3	3.74818	2822.27	3.2	3.67288
2832.03	4.8	6.20896	2832.03	3.8	3.73777	2832.03	2.8	3.66211
2841.8	5.4	6.18687	2841.8	2.5	3.72738	2841.8	4.5	3.65137
2851.56	3.6	6.16488	2851.56	3.5	3.71701	2851.56	3.5	3.64065
2861.33	7.8	6.14297	2861.33	2	3.70666	2861.33	4.5	3.62996
2871.09	3.6	6.12115	2871.09	3.2	3.69633	2871.09	3.8	3.61929
2880.86	5.6	6.09942	2880.86	4	3.68602	2880.86	3	3.60864
2890.62	4.9	6.07778	2890.62	2.3	3.67573	2890.62	4.8	3.59802
2900.39	2.6	6.05622	2900.39	2.5	3.66546	2900.39	3.7	3.58742
2910.16	6.6	6.03475	2910.16	2.8	3.65521	2910.16	3.8	3.57685
2919.92	3.8	6.01337	2919.92	3.7	3.64498	2919.92	3.2	3.5663
2929.69	3.8	5.99207	2929.69	5.5	3.63477	2929.69	4.4	3.55578
2939.45	7.1	5.97086	2939.45	4.3	3.62458	2939.45	2.7	3.54528
2949.22	4	5.94974	2949.22	2	3.61441	2949.22	4	3.5348
2958.98	3.8	5.9287	2958.98	2.8	3.60426	2958.98	3.7	3.52435
2968.75	5.6	5.90775	2968.75	2.3	3.59413	2968.75	3.3	3.51392
2978.52	6.6	5.88688	2978.52	3.4	3.58402	2978.52	4.4	3.50352
2988.28	5.4	5.8661	2988.28	2.6	3.57392	2988.28	3.9	3.49314
2998.05	6.6	5.8454	2998.05	3.2	3.56385	2998.05	4.1	3.48278
3007.81	7.1	5.82478	3007.81	3.2	3.5538	3007.81	4.3	3.47245
3017.58	6.2	5.80425	3017.58	4	3.54376	3017.58	5.8	3.46214
3027.34	5.6	5.7838	3027.34	4.2	3.53375	3027.34	5.6	3.45185
3037.11	4.7	5.76343	3037.11	4.2	3.52375	3037.11	2.9	3.44159
3046.88	5.3	5.74315	3046.88	4.6	3.51377	3046.88	5.1	3.43135
3056.64	5.1	5.72294	3056.64	4.2	3.50382	3056.64	4.8	3.42113
3066.41	6.2	5.70282	3066.41	2.6	3.49388	3066.41	3.8	3.41094
3076.17	7.6	5.68278	3076.17	2.2	3.48396	3076.17	3.6	3.40077
3085.94	4.4	5.66282	3085.94	2.4	3.47406	3085.94	2.9	3.39062
3095.7	5.6	5.64294	3095.7	2	3.46418	3095.7	5	3.3805
3105.47	4.2	5.62315	3105.47	2.8	3.45432	3105.47	3.6	3.3704
3115.23	5.2	5.60343	3115.23	4.2	3.44447	3115.23	3.8	3.36032
3125	3	5.58379	3125	4.4	3.43465	3125	2.5	3.35027
3134.77	4.2	5.56423	3134.77	4.2	3.42485	3134.77	4	3.34024
3144.53	3.1	5.54475	3144.53	5	3.41506	3144.53	3.7	3.33023
3154.3	6	5.52535	3154.3	4.4	3.40529	3154.3	2.8	3.32024
3164.06	6.6	5.50603	3164.06	3.6	3.39554	3164.06	3	3.31028
3173.83	3.8	5.48679	3173.83	3	3.38581	3173.83	2.5	3.30034
3183.59	4.7	5.46762	3183.59	3	3.3761	3183.59	2.5	3.29042
3193.36	6.2	5.44853	3193.36	1.8	3.36641	3193.36	2.8	3.28052
3203.12	6.2	5.42952	3203.12	2.2	3.35674	3203.12	2.7	3.27065
3212.89	6.6	5.41058	3212.89	1.8	3.34708	3212.89	2.8	3.2608
3222.66	8.2	5.39173	3222.66	2.6	3.33745	3222.66	3.1	3.25097
3232.42	6.4	5.37294	3232.42	2.4	3.32783	3232.42	2.5	3.24117
3242.19	6.2	5.35424	3242.19	2.8	3.31823	3242.19	2.4	3.23138
3251.95	4.9	5.33561	3251.95	2.8	3.30865	3251.95	3.2	3.22162
3261.72	5.5	5.31705	3261.72	3	3.29909	3261.72	2.8	3.21188
3271.48	3.6	5.29857	3271.48	2.6	3.28955	3271.48	3.1	3.20216
3281.25	5.2	5.28017	3281.25	2.6	3.28002	3281.25	3.6	3.19247
3291.02	6.8	5.26184	3291.02	2.8	3.27051	3291.02	3.3	3.1828
3300.78	5.7	5.24358	3300.78	2.8	3.26103	3300.78	2.5	3.17315
3310.55	5.7	5.2254	3310.55	2.6	3.25156	3310.55	2.9	3.16352
3320.31	6.4	5.20729	3320.31	2.8	3.2421	3320.31	2.9	3.15391
3330.08	4.3	5.18925	3330.08	2.6	3.23267	3330.08	2.6	3.14432
3339.84	4.2	5.17129	3339.84	3.2	3.22326	3339.84	3.2	3.13476
3349.61	3.7	5.1534	3349.61	4	3.21386	3349.61	2.5	3.12522
3359.38	3.7	5.13558	3359.38	4	3.20448	3359.38	3.1	3.1157
3369.14	6.1	5.11783	3369.14	3.6	3.19512	3369.14	2.6	3.1062
3378.91	5.4	5.10016	3378.91	4.4	3.18578	3378.91	2.4	3.09672
3388.67	2.5	5.08255	3388.67	3.4	3.17645	3388.67	2.3	3.08727
3398.44	5.1	5.06502	3398.44	2	3.16714	3398.44	2.5	3.07784
3408.2	4.3	5.04756	3408.2	2.2	3.15785	3408.2	2.8	3.06842
3417.97	3.9	5.03017	3417.97	2.4	3.14858	3417.97	2.9	3.05903
3427.73	4.6	5.01285	3427.73	1.8	3.13933	3427.73	3	3.04966
3437.5	5.1	4.9956	3437.5	2	3.13009	3437.5	2.9	3.04031
3447.27	5.9	4.97842	3447.27	2.2	3.12088	3447.27	2.7	3.03099
3457.03	5.2	4.96131	3457.03	2.6	3.11168	3457.03	3.2	3.02168
3466.8	4.3	4.94427	3466.8	3	3.1025	3466.8	2.7	3.0124
3476.56	5.7	4.9273	3476.56	2.8	3.09333	3476.56	2.5	3.00313
3486.33	5.9	4.91039	3486.33	2.8	3.08418	3486.33	3.1	2.99389
3496.09	2.6	4.89356	3496.09	3.2	3.07506	3496.09	2.8	2.98467
3505.86	3.1	4.87679	3505.86	2.8	3.06594	3505.86	2.5	2.97547
3515.62	5.7	4.86009	3515.62	2.8	3.05685	3515.62	2.2	2.96629
3525.39	6.1	4.84346	3525.39	3	3.04777	3525.39	3.3	2.95713
3535.16	6.6	4.82689	3535.16	3.2	3.03871	3535.16	3.1	2.94799
3544.92	3.4	4.81039	3544.92	3	3.02967	3544.92	2.8	2.93887
3554.69	5.6	4.79396	3554.69	3.6	3.02065	3554.69	2.7	2.92978
3564.45	4.4	4.7776	3564.45	3	3.01164	3564.45	2.6	2.9207
3574.22	4.6	4.7613	3574.22	3.4	3.00265	3574.22	2.4	2.91165
3583.98	3.5	4.74506	3583.98	3.6	2.99368	3583.98	3.1	2.90261
3593.75	3.8	4.7289	3593.75	4.4	2.98473	3593.75	3	2.8936
3603.52	4.2	4.71279	3603.52	4	2.97579	3603.52	3.8	2.8846
3613.28	5.5	4.69676	3613.28	4	2.96687	3613.28	2.8	2.87563
3623.05	5.8	4.68079	3623.05	4	2.95797	3623.05	2.5	2.86668
3632.81	5.3	4.66488	3632.81	3.6	2.94908	3632.81	2.7	2.85775
3642.58	4.7	4.64903	3642.58	2.8	2.94021	3642.58	2.8	2.84883
3652.34	4.4	4.63326	3652.34	3	2.93136	3652.34	2.9	2.83994
3662.11	4.2	4.61754	3662.11	3.4	2.92253	3662.11	2.6	2.83107
3671.88	4.7	4.60189	3671.88	3	2.91371	3671.88	2.8	2.82222
3681.64	5.1	4.5863	3681.64	3.6	2.90491	3681.64	2.8	2.81339
3691.41	5.3	4.57078	3691.41	3.6	2.89613	3691.41	3.1	2.80457
3701.17	6.2	4.55531	3701.17	3.6	2.88736	3701.17	3.7	2.79578
3710.94	4.6	4.53991	3710.94	3	2.87861	3710.94	2.1	2.78701
3720.7	4.8	4.52457	3720.7	3	2.86988	3720.7	2.8	2.77826
3730.47	4.7	4.5093	3730.47	2.4	2.86116	3730.47	3.3	2.76953
3740.23	4.2	4.49408	3740.23	2.6	2.85246	3740.23	2.5	2.76082
3750	4.6	4.47893	3750	2.4	2.84378	3750	2.6	2.75212
3759.77	4.7	4.46384	3759.77	3.2	2.83511	3759.77	3	2.74345
3769.53	4.6	4.44881	3769.53	3	2.82647	3769.53	2.8	2.7348
3779.3	4.7	4.43384	3779.3	2.6	2.81783	3779.3	3	2.72617
3789.06	4.9	4.41893	3789.06	2.4	2.80922	3789.06	3.5	2.71755
3798.83	3.6	4.40408	3798.83	3	2.80062	3798.83	3.1	2.70896
3808.59	2.7	4.38929	3808.59	3.2	2.79204	3808.59	3.3	2.70038
3818.36	2.9	4.37457	3818.36	3	2.78347	3818.36	2.3	2.69183
3828.12	2.9	4.3599	3828.12	3.2	2.77492	3828.12	2.7	2.68329
3837.89	2.7	4.34529	3837.89	3.4	2.76639	3837.89	2.8	2.67478
3847.66	2.7	4.33074	3847.66	2.6	2.75787	3847.66	3	2.66628
3857.42	3.1	4.31624	3857.42	1.8	2.74937	3857.42	2.8	2.6578
3867.19	3.3	4.30181	3867.19	2.4	2.74089	3867.19	2.2	2.64935
3876.95	3.5	4.28744	3876.95	2.2	2.73242	3876.95	2.6	2.64091
3886.72	3.3	4.27312	3886.72	2	2.72397	3886.72	2.5	2.63249
3896.48	3.8	4.25886	3896.48	2	2.71554	3896.48	2.2	2.62409
3906.25	3.8	4.24466	3906.25	2.2	2.70712	3906.25	2.6	2.6157
3916.02	3.6	4.23051	3916.02	2	2.69872	3916.02	3.1	2.60734
3925.78	3.6	4.21643	3925.78	2	2.69033	3925.78	3.4	2.599
3935.55	3.3	4.2024	3935.55	1.8	2.68196	3935.55	2.8	2.59067
3945.31	3.6	4.18842	3945.31	1.8	2.67361	3945.31	4	2.58237
3955.08	3.8	4.17451	3955.08	2	2.66527	3955.08	2.8	2.57408
3964.84	4.2	4.16065	3964.84	2	2.65695	3964.84	3.3	2.56581
3974.61	4.4	4.14684	3974.61	3.4	2.64864	3974.61	3	2.55756
3984.38	5.3	4.13309	3984.38	3.6	2.64035	3984.38	2.7	2.54933
3994.14	4.7	4.1194	3994.14	3.8	2.63208	3994.14	2.4	2.54112
4003.91	4	4.10576	4003.91	4	2.62382	4003.91	2.3	2.53293
4013.67	3.8	4.09218	4013.67	4.4	2.61558	4013.67	2.6	2.52475
4023.44	3.8	4.07865	4023.44	2.8	2.60736	4023.44	2.7	2.5166
4033.2	4	4.06518	4033.2	3	2.59915	4033.2	2.8	2.50846
4042.97	3.8	4.05176	4042.97	3.2	2.59095	4042.97	2.8	2.50034
4052.73	3.8	4.0384	4052.73	2.8	2.58277	4052.73	3	2.49224
4062.5	3.6	4.02509	4062.5	2.4	2.57461	4062.5	2.5	2.48416
4072.27	3.3	4.01183	4072.27	2.4	2.56647	4072.27	2.2	2.47609
4082.03	2.9	3.99863	4082.03	2	2.55833	4082.03	2.3	2.46805
4091.8	2.7	3.98548	4091.8	2.2	2.55022	4091.8	2.6	2.46002
4101.56	3.1	3.97238	4101.56	1.8	2.54212	4101.56	2.4	2.45201
4111.33	3.6	3.95934	4111.33	1.8	2.53404	4111.33	2.1	2.44402
4121.09	4	3.94635	4121.09	2.6	2.52597	4121.09	2.5	2.43605
4130.86	4.2	3.93341	4130.86	2.8	2.51792	4130.86	2.4	2.42809
4140.62	4.6	3.92053	4140.62	2	2.50988	4140.62	2.6	2.42016
4150.39	4.6	3.90769	4150.39	2.6	2.50186	4150.39	2.4	2.41224
4160.16	4.2	3.89491	4160.16	3	2.49385	4160.16	2.4	2.40434
4169.92	4	3.88218	4169.92	2.4	2.48586	4169.92	1.9	2.39646
4179.69	3.6	3.8695	4179.69	2.4	2.47788	4179.69	1.6	2.38859
4189.45	3.8	3.85688	4189.45	2.2	2.46992	4189.45	2.1	2.38075
4199.22	3.6	3.8443	4199.22	1.4	2.46198	4199.22	2	2.37292
4208.98	3.8	3.83178	4208.98	1.4	2.45405	4208.98	1.6	2.36511
4218.75	3.6	3.8193	4218.75	1.4	2.44614	4218.75	2.2	2.35731
4228.52	3.6	3.80688	4228.52	1.4	2.43824	4228.52	2.1	2.34954
4238.28	3.6	3.7945	4238.28	2	2.43035	4238.28	2.9	2.34178
4248.05	4	3.78218	4248.05	2.6	2.42248	4248.05	2	2.33404
4257.81	3.8	3.7699	4257.81	2.4	2.41463	4257.81	2.1	2.32631
4267.58	3.8	3.75768	4267.58	3	2.40679	4267.58	2.2	2.31861
4277.34	4	3.7455	4277.34	3	2.39897	4277.34	2.1	2.31092
4287.11	4.6	3.73338	4287.11	3.2	2.39116	4287.11	2	2.30325
4296.88	3.6	3.7213	4296.88	3.2	2.38337	4296.88	2.7	2.2956
4306.64	3.8	3.70927	4306.64	3	2.37559	4306.64	2.1	2.28796
4316.41	4	3.6973	4316.41	2.6	2.36783	4316.41	2.1	2.28034
4326.17	3.8	3.68536	4326.17	2.4	2.36008	4326.17	2.4	2.27274
4335.94	2.6	3.67348	4335.94	2.4	2.35235	4335.94	2.1	2.26516
4345.7	3.1	3.66165	4345.7	2.2	2.34463	4345.7	2.1	2.25759
4355.47	2.6	3.64986	4355.47	2	2.33693	4355.47	2.7	2.25004
4365.23	3.3	3.63812	4365.23	2.8	2.32924	4365.23	2.5	2.24251
4375	3.6	3.62643	4375	2.6	2.32157	4375	2.5	2.235
4384.77	4.4	3.61479	4384.77	2.4	2.31391	4384.77	2	2.2275
4394.53	4.9	3.60319	4394.53	2.4	2.30626	4394.53	2.7	2.22002
4404.3	4.9	3.59164	4404.3	3	2.29863	4404.3	2.4	2.21255
4414.06	3.6	3.58013	4414.06	2.6	2.29102	4414.06	1.4	2.20511
4423.83	3.1	3.56868	4423.83	2.8	2.28342	4423.83	2.2	2.19768
4433.59	3.6	3.55727	4433.59	2.6	2.27583	4433.59	1.9	2.19026
4443.36	3.5	3.5459	4443.36	3.2	2.26826	4443.36	2.4	2.18287
4453.12	3.3	3.53458	4453.12	2.4	2.26071	4453.12	2.2	2.17549
4462.89	3.6	3.52331	4462.89	2.4	2.25317	4462.89	2.3	2.16813
4472.66	4	3.51208	4472.66	3	2.24564	4472.66	2.4	2.16078
4482.42	3.1	3.5009	4482.42	2.6	2.23813	4482.42	2.6	2.15345
4492.19	2.9	3.48976	4492.19	2	2.23063	4492.19	1.7	2.14614
4501.95	3.8	3.47867	4501.95	2.2	2.22315	4501.95	2.4	2.13884
4511.72	3.5	3.46762	4511.72	1.6	2.21568	4511.72	2.1	2.13156
4521.48	4	3.45662	4521.48	1.8	2.20822	4521.48	2.7	2.1243
4531.25	3.8	3.44566	4531.25	1.8	2.20078	4531.25	2.8	2.11705
4541.02	3.6	3.43475	4541.02	1.6	2.19336	4541.02	2.2	2.10982
4550.78	3.3	3.42388	4550.78	1.6	2.18595	4550.78	2.1	2.10261
4560.55	4	3.41306	4560.55	1.4	2.17855	4560.55	2.1	2.09541
4570.31	3.6	3.40228	4570.31	0.8	2.17117	4570.31	2.3	2.08823
4580.08	3.5	3.39154	4580.08	1.4	2.1638	4580.08	1.9	2.08107
4589.84	4.2	3.38084	4589.84	1.6	2.15644	4589.84	2.8	2.07392
4599.61	3.6	3.37019	4599.61	1.8	2.1491	4599.61	2.2	2.06679
4609.38	3.6	3.35958	4609.38	2	2.14178	4609.38	2.2	2.05967
4619.14	2.9	3.34902	4619.14	1.6	2.13446	4619.14	2.1	2.05257
4628.91	3.5	3.33849	4628.91	1.4	2.12717	4628.91	2.6	2.04549
4638.67	2.7	3.32801	4638.67	1.2	2.11988	4638.67	1.9	2.03842
4648.44	2.9	3.31758	4648.44	1.2	2.11261	4648.44	2.9	2.03137
4658.2	2.4	3.30718	4658.2	1	2.10536	4658.2	2.5	2.02433
4667.97	2.4	3.29683	4667.97	2.6	2.09812	4667.97	2.2	2.01731
4677.73	3.6	3.28652	4677.73	2.6	2.09089	4677.73	2.5	2.01031
4687.5	4	3.27625	4687.5	2.8	2.08367	4687.5	2.6	2.00332
4697.27	3.8	3.26602	4697.27	3	2.07647	4697.27	2.6	1.99635
4707.03	3.8	3.25583	4707.03	3.4	2.06929	4707.03	2.4	1.98939
4716.8	4.6	3.24568	4716.8	2	2.06212	4716.8	2.1	1.98245
4726.56	3.1	3.23558	4726.56	2	2.05496	4726.56	2	1.97553
4736.33	2.6	3.22552	4736.33	1.6	2.04781	4736.33	2	1.96862
4746.09	3.1	3.21549	4746.09	1.4	2.04068	4746.09	1.6	1.96173
4755.86	3.3	3.20551	4755.86	1	2.03356	4755.86	1.7	1.95485
4765.62	3.5	3.19557	4765.62	1.4	2.02646	4765.62	2.2	1.94799
4775.39	4	3.18567	4775.39	2	2.01937	4775.39	2.1	1.94114
4785.16	3.8	3.1758	4785.16	2.4	2.0123	4785.16	1.7	1.93431
4794.92	3.6	3.16598	4794.92	2.4	2.00523	4794.92	1.7	1.9275
4804.69	3.1	3.1562	4804.69	2.4	1.99818	4804.69	1.7	1.9207
4814.45	3.4	3.14645	4814.45	2	1.99115	4814.45	1.7	1.91391
4824.22	3.6	3.13675	4824.22	1.4	1.98413	4824.22	1.8	1.90714
4833.98	4.1	3.12709	4833.98	1.4	1.97712	4833.98	1.5	1.90039
4843.75	3.2	3.11746	4843.75	1.2	1.97013	4843.75	2.3	1.89365
4853.52	3.2	3.10788	4853.52	1.8	1.96314	4853.52	1.9	1.88693
4863.28	4	3.09833	4863.28	1.8	1.95618	4863.28	1.9	1.88022
4873.05	4.2	3.08882	4873.05	2	1.94922	4873.05	2	1.87353
4882.81	3.6	3.07935	4882.81	2.6	1.94228	4882.81	2	1.86685
4892.58	3.1	3.06992	4892.58	2.6	1.93535	4892.58	1	1.86019
4902.34	3.1	3.06052	4902.34	2.8	1.92844	4902.34	2	1.85354
4912.11	3.1	3.05117	4912.11	3.4	1.92154	4912.11	2.2	1.84691
4921.88	3.3	3.04185	4921.88	3.8	1.91465	4921.88	1.8	1.8403
4931.64	3.6	3.03257	4931.64	3.2	1.90778	4931.64	2.3	1.83369
4941.41	4.9	3.02332	4941.41	3	1.90092	4941.41	2.1	1.82711
4951.17	4.9	3.01412	4951.17	2.4	1.89407	4951.17	1.6	1.82054
4960.94	4.9	3.00495	4960.94	2	1.88724	4960.94	1.6	1.81398
4970.7	4.2	2.99582	4970.7	1.2	1.88041	4970.7	1.8	1.80744
4980.47	4.2	2.98672	4980.47	1.2	1.87361	4980.47	1.7	1.80091
4990.23	3.8	2.97766	4990.23	1.2	1.86681	4990.23	2.1	1.7944
5000	3.6	2.96864	5000	1.2	1.86003	5000	1.6	1.7879

## Sheet: Fig2e
The solid-state UV-vis DRS
MCOF-Ti6Cu3		MOF901		FDM-71-ABC
Absorbance / a.u.	Wavelength / nm	Absorbance / a.u.	Wavelength / nm	Absorbance / a.u.	Wavelength / nm
800	0.46747	800	0.00705	800	0.3194
799.5	0.46479	799	0	799.5	0.32047
799	0.46479	798	0.04399	799	0.32476
798.5	0.46613	797	0.04959	798.5	0.32797
798	0.46613	796	0.0438	798	0.32797
797.5	0.46882	795	0.04419	797.5	0.32905
797	0.47153	794	0.047	797	0.32905
796.5	0.47558	793	0.04642	796.5	0.3269
796	0.47423	792	0.04166	796	0.3269
795.5	0.47691	791	0.04226	795.5	0.3269
795	0.47423	790	0.04764	795	0.3269
794.5	0.47287	789	0.04627	794.5	0.32797
794	0.47153	788	0.04552	794	0.33012
793.5	0.47018	787	0.04555	793.5	0.33119
793	0.47018	786	0.0417	793	0.32905
792.5	0.47287	785	0.04306	792.5	0.33012
792	0.47826	784	0.04809	792	0.33119
791.5	0.48366	783	0.03868	791.5	0.33333
791	0.48501	782	0.04796	791	0.33119
790.5	0.48636	781	0.04354	790.5	0.33226
790	0.48366	780	0.04347	790	0.33226
789.5	0.48366	779	0.0474	789.5	0.33226
789	0.47961	778	0.04795	789	0.33441
788.5	0.48366	777	0.0508	788.5	0.33655
788	0.48231	776	0.04616	788	0.33762
787.5	0.48366	775	0.04532	787.5	0.33762
787	0.48501	774	0.05013	787	0.33869
786.5	0.48501	773	0.04253	786.5	0.33869
786	0.48231	772	0.04732	786	0.33548
785.5	0.48366	771	0.04575	785.5	0.33762
785	0.48501	770	0.04808	785	0.33762
784.5	0.4877	769	0.0446	784.5	0.33976
784	0.48905	768	0.04487	784	0.33976
783.5	0.4931	767	0.04436	783.5	0.34191
783	0.49445	766	0.04858	783	0.34298
782.5	0.4958	765	0.04559	782.5	0.34084
782	0.4931	764	0.04568	782	0.34084
781.5	0.4958	763	0.04429	781.5	0.34084
781	0.49849	762	0.04336	781	0.34084
780.5	0.49984	761	0.04698	780.5	0.34084
780	0.49984	760	0.04741	780	0.34084
779.5	0.50389	759	0.04402	779.5	0.34298
779	0.50389	758	0.0441	779	0.34191
778.5	0.50524	757	0.04324	778.5	0.34298
778	0.50254	756	0.04537	778	0.34298
777.5	0.49984	755	0.04321	777.5	0.34191
777	0.49849	754	0.04708	777	0.34084
776.5	0.49715	753	0.04563	776.5	0.34191
776	0.49984	752	0.04653	776	0.34405
775.5	0.49984	751	0.04546	775.5	0.3462
775	0.49984	750	0.0494	775	0.34727
774.5	0.50119	749	0.04618	774.5	0.34727
774	0.50524	748	0.04545	774	0.34941
773.5	0.50794	747	0.04452	773.5	0.34834
773	0.50659	746	0.04143	773	0.34834
772.5	0.50659	745	0.04562	772.5	0.34834
772	0.50524	744	0.04155	772	0.34834
771.5	0.50794	743	0.04544	771.5	0.34834
771	0.50659	742	0.04448	771	0.35155
770.5	0.50659	741	0.0449	770.5	0.35048
770	0.50928	740	0.04552	770	0.35155
769.5	0.50928	739	0.04387	769.5	0.35155
769	0.51197	738	0.04818	769	0.35155
768.5	0.51197	737	0.04574	768.5	0.3537
768	0.51197	736	0.04682	768	0.35155
767.5	0.51333	735	0.04344	767.5	0.35155
767	0.51467	734	0.0466	767	0.35263
766.5	0.51872	733	0.04267	766.5	0.35263
766	0.51872	732	0.04433	766	0.35477
765.5	0.52006	731	0.04663	765.5	0.35584
765	0.51602	730	0.04705	765	0.35691
764.5	0.51602	729	0.04604	764.5	0.35584
764	0.51602	728	0.04643	764	0.35798
763.5	0.51602	727	0.04588	763.5	0.35906
763	0.52006	726	0.0433	763	0.35906
762.5	0.52276	725	0.04562	762.5	0.35906
762	0.52546	724	0.04637	762	0.36013
761.5	0.52681	723	0.04718	761.5	0.3612
761	0.52546	722	0.0474	761	0.35906
760.5	0.52276	721	0.04609	760.5	0.35798
760	0.51872	720	0.04727	760	0.35906
759.5	0.52006	719	0.04671	759.5	0.36013
759	0.52006	718	0.04194	759	0.3612
758.5	0.52141	717	0.04727	758.5	0.36334
758	0.52411	716	0.0464	758	0.36549
757.5	0.52276	715	0.04527	757.5	0.36549
757	0.52276	714	0.0474	757	0.36656
756.5	0.52141	713	0.04621	756.5	0.36656
756	0.52141	712	0.04455	756	0.36656
755.5	0.52006	711	0.04641	755.5	0.36442
755	0.52411	710	0.05047	755	0.36442
754.5	0.52816	709	0.0448	754.5	0.36442
754	0.53355	708	0.0439	754	0.36549
753.5	0.53625	707	0.04512	753.5	0.36656
753	0.5376	706	0.04473	753	0.3687
752.5	0.5403	705	0.04425	752.5	0.36977
752	0.5403	704	0.04428	752	0.3687
751.5	0.53895	703	0.04771	751.5	0.36763
751	0.5403	702	0.04198	751	0.36656
750.5	0.53895	701	0.04808	750.5	0.36549
750	0.5403	700	0.04649	750	0.36656
749.5	0.54164	699	0.04565	749.5	0.36549
749	0.5403	698	0.04469	749	0.3687
748.5	0.53895	697	0.04541	748.5	0.37192
748	0.5403	696	0.04582	748	0.37406
747.5	0.53895	695	0.0498	747.5	0.37299
747	0.5349	694	0.04688	747	0.37299
746.5	0.5349	693	0.04559	746.5	0.37299
746	0.5349	692	0.04652	746	0.37299
745.5	0.5349	691	0.04374	745.5	0.37192
745	0.5349	690	0.04469	745	0.37085
744.5	0.53355	689	0.04598	744.5	0.37085
744	0.5322	688	0.04727	744	0.37085
743.5	0.53085	687	0.04623	743.5	0.37085
743	0.53085	686	0.04595	743	0.37085
742.5	0.53085	685	0.04711	742.5	0.36977
742	0.53085	684	0.04824	742	0.36977
741.5	0.53085	683	0.04612	741.5	0.37085
741	0.53355	682	0.04502	741	0.37299
740.5	0.53355	681	0.04868	740.5	0.37299
740	0.53355	680	0.04897	740	0.37406
739.5	0.5349	679	0.04577	739.5	0.37406
739	0.5376	678	0.04683	739	0.37728
738.5	0.53895	677	0.04665	738.5	0.37835
738	0.54299	676	0.04698	738	0.38156
737.5	0.54839	675	0.0477	737.5	0.38264
737	0.54974	674	0.04621	737	0.38371
736.5	0.54974	673	0.04767	736.5	0.38478
736	0.54569	672	0.04767	736	0.38371
735.5	0.54569	671	0.04747	735.5	0.38264
735	0.54839	670	0.04497	735	0.38156
734.5	0.55109	669	0.04583	734.5	0.38156
734	0.55243	668	0.04612	734	0.38156
733.5	0.55243	667	0.04497	733.5	0.38264
733	0.55512	666	0.04779	733	0.38371
732.5	0.55512	665	0.04666	732.5	0.38156
732	0.55378	664	0.04719	732	0.38264
731.5	0.55109	663	0.04661	731.5	0.38049
731	0.55243	662	0.04764	731	0.38264
730.5	0.55648	661	0.04786	730.5	0.38371
730	0.56053	660	0.04725	730	0.38692
729.5	0.56053	659	0.047	729.5	0.38907
729	0.56053	658	0.04766	729	0.388
728.5	0.55917	657	0.04694	728.5	0.38692
728	0.56053	656	0.04705	728	0.38692
727.5	0.55917	655	0.04631	727.5	0.38692
727	0.55917	654	0.04777	727	0.38907
726.5	0.55917	653	0.04761	726.5	0.39121
726	0.56053	652	0.04675	726	0.39335
725.5	0.56053	651	0.04672	725.5	0.3955
725	0.56188	650	0.04783	725	0.39657
724.5	0.56053	649	0.047	724.5	0.39443
724	0.56188	648	0.04806	724	0.39443
723.5	0.56456	647	0.04766	723.5	0.39335
723	0.56726	646	0.04727	723	0.39335
722.5	0.56726	645	0.0482	722.5	0.39443
722	0.56591	644	0.04712	722	0.39443
721.5	0.56456	643	0.04779	721.5	0.39335
721	0.56591	642	0.04804	721	0.39335
720.5	0.56321	641	0.04791	720.5	0.39335
720	0.56321	640	0.0483	720	0.39335
719.5	0.56456	639	0.04776	719.5	0.3955
719	0.56591	638	0.04789	719	0.39764
718.5	0.56996	637	0.04727	718.5	0.39979
718	0.57131	636	0.04604	718	0.39979
717.5	0.57131	635	0.04809	717.5	0.39764
717	0.57266	634	0.04654	717	0.39764
716.5	0.57131	633	0.0472	716.5	0.39657
716	0.57131	632	0.04776	716	0.39764
715.5	0.57131	631	0.04682	715.5	0.39657
715	0.57266	630	0.04853	715	0.3955
714.5	0.57131	629	0.04798	714.5	0.39764
714	0.57131	628	0.04788	714	0.40086
713.5	0.574	627	0.04673	713.5	0.40193
713	0.574	626	0.04869	713	0.40193
712.5	0.574	625	0.04856	712.5	0.40086
712	0.57535	624	0.04887	712	0.40086
711.5	0.5767	623	0.04845	711.5	0.40086
711	0.5767	622	0.04727	711	0.39979
710.5	0.57805	621	0.04904	710.5	0.40086
710	0.57805	620	0.04841	710	0.39871
709.5	0.57535	619	0.04845	709.5	0.40193
709	0.574	618	0.04896	709	0.40514
708.5	0.574	617	0.04875	708.5	0.40729
708	0.57535	616	0.04774	708	0.40836
707.5	0.57535	615	0.04887	707.5	0.40836
707	0.574	614	0.04892	707	0.40729
706.5	0.57535	613	0.04929	706.5	0.40729
706	0.57805	612	0.04855	706	0.40729
705.5	0.58075	611	0.04991	705.5	0.40729
705	0.58479	610	0.04806	705	0.40836
704.5	0.58614	609	0.04937	704.5	0.40729
704	0.58479	608	0.04902	704	0.40836
703.5	0.58479	607	0.04869	703.5	0.4105
703	0.58749	606	0.04921	703	0.4105
702.5	0.58749	605	0.04925	702.5	0.41158
702	0.58884	604	0.04832	702	0.41158
701.5	0.58884	603	0.04998	701.5	0.41158
701	0.58884	602	0.04963	701	0.41265
700.5	0.58884	601	0.05046	700.5	0.41372
700	0.58749	600	0.04938	700	0.41265
699.5	0.58749	599	0.05057	699.5	0.41158
699	0.58614	598	0.04832	699	0.41265
698.5	0.58749	597	0.05016	698.5	0.41372
698	0.58749	596	0.04913	698	0.41479
697.5	0.59019	595	0.05075	697.5	0.41693
697	0.58884	594	0.04861	697	0.41693
696.5	0.59019	593	0.04892	696.5	0.41801
696	0.59154	592	0.04902	696	0.41801
695.5	0.59154	591	0.04956	695.5	0.41801
695	0.59289	590	0.05052	695	0.41801
694.5	0.59557	589	0.04985	694.5	0.41693
694	0.59424	588	0.04938	694	0.41693
693.5	0.59289	587	0.0492	693.5	0.41693
693	0.59019	586	0.05132	693	0.41586
692.5	0.59019	585	0.05142	692.5	0.41479
692	0.59019	584	0.05112	692	0.41693
691.5	0.59154	583	0.04951	691.5	0.41693
691	0.59424	582	0.04855	691	0.41801
690.5	0.59557	581	0.05016	690.5	0.42015
690	0.59557	580	0.0514	690	0.42229
689.5	0.59828	579	0.04938	689.5	0.42337
689	0.59693	578	0.05059	689	0.42337
688.5	0.59424	577	0.05178	688.5	0.42444
688	0.59289	576	0.04963	688	0.42444
687.5	0.59424	575	0.05004	687.5	0.42658
687	0.59557	574	0.0509	687	0.42765
686.5	0.59962	573	0.0489	686.5	0.42872
686	0.60233	572	0.05398	686	0.42872
685.5	0.60233	571	0.04925	685.5	0.42872
685	0.60098	570	0.04893	685	0.42872
684.5	0.60233	569	0.05092	684.5	0.42765
684	0.60098	568	0.05022	684	0.42765
683.5	0.59693	567	0.05045	683.5	0.42658
683	0.59557	566	0.05101	683	0.42872
682.5	0.59693	565	0.04987	682.5	0.42872
682	0.59962	564	0.05097	682	0.42872
681.5	0.59962	563	0.05333	681.5	0.42872
681	0.60098	562	0.05076	681	0.4298
680.5	0.60098	561	0.05003	680.5	0.43087
680	0.60098	560	0.05052	680	0.43194
679.5	0.60098	559	0.04842	679.5	0.43301
679	0.60367	558	0.0516	679	0.43194
678.5	0.60503	557	0.05208	678.5	0.43301
678	0.60367	556	0.05282	678	0.43194
677.5	0.60636	555	0.05289	677.5	0.43087
677	0.60771	554	0.04987	677	0.43087
676.5	0.60771	553	0.05117	676.5	0.43087
676	0.60636	552	0.05006	676	0.43194
675.5	0.60636	551	0.05254	675.5	0.43408
675	0.60367	550	0.04985	675	0.43516
674.5	0.60233	549	0.05245	674.5	0.43623
674	0.60367	548	0.05278	674	0.43623
673.5	0.60367	547	0.05215	673.5	0.43623
673	0.60636	546	0.04958	673	0.43623
672.5	0.60636	545	0.05414	672.5	0.43623
672	0.60906	544	0.05213	672	0.43516
671.5	0.61041	543	0.05455	671.5	0.43623
671	0.61176	542	0.05375	671	0.43623
670.5	0.60906	541	0.05221	670.5	0.4373
670	0.60771	540	0.05542	670	0.4373
669.5	0.60636	539	0.05638	669.5	0.4373
669	0.60503	538	0.05413	669	0.43623
668.5	0.60771	537	0.05712	668.5	0.4373
668	0.60636	536	0.05111	668	0.43837
667.5	0.60771	535	0.05551	667.5	0.43944
667	0.61041	534	0.05559	667	0.44159
666.5	0.61041	533	0.05195	666.5	0.44266
666	0.61041	532	0.05202	666	0.44373
665.5	0.60906	531	0.05608	665.5	0.44587
665	0.60771	530	0.05471	665	0.44695
664.5	0.60503	529	0.05391	664.5	0.4448
664	0.60503	528	0.05572	664	0.44373
663.5	0.60503	527	0.05434	663.5	0.44373
663	0.60503	526	0.05535	663	0.44373
662.5	0.60636	525	0.05612	662.5	0.44373
662	0.60771	524	0.05518	662	0.44373
661.5	0.60906	523	0.05881	661.5	0.44373
661	0.61041	522	0.05719	661	0.4448
660.5	0.61041	521	0.05477	660.5	0.4448
660	0.61311	520	0.05628	660	0.44695
659.5	0.61176	519	0.05779	659.5	0.44695
659	0.61176	518	0.05712	659	0.44802
658.5	0.61311	517	0.05608	658.5	0.44909
658	0.61176	516	0.06025	658	0.45123
657.5	0.61041	515	0.05813	657.5	0.45016
657	0.60906	514	0.05751	657	0.44802
656.5	0.61041	513	0.06051	656.5	0.44695
656	0.61176	512	0.06136	656	0.44695
655.5	0.61446	511	0.05897	655.5	0.44802
655	0.61446	510	0.05893	655	0.44802
654.5	0.61581	509	0.05929	654.5	0.45016
654	0.61581	508	0.05921	654	0.4523
653.5	0.61581	507	0.06094	653.5	0.45338
653	0.61581	506	0.0601	653	0.45338
652.5	0.61581	505	0.06206	652.5	0.45445
652	0.61581	504	0.06331	652	0.45338
651.5	0.61581	503	0.06274	651.5	0.4523
651	0.61581	502	0.06356	651	0.45338
650.5	0.61581	501	0.0643	650.5	0.45445
650	0.61581	500	0.06752	650	0.45552
649.5	0.61715	499	0.06493	649.5	0.45659
649	0.61581	498	0.06557	649	0.45874
648.5	0.61581	497	0.06582	648.5	0.45874
648	0.61311	496	0.06888	648	0.45766
647.5	0.61176	495	0.0666	647.5	0.45659
647	0.61041	494	0.06602	647	0.45659
646.5	0.61041	493	0.07	646.5	0.45659
646	0.61041	492	0.06767	646	0.45552
645.5	0.61176	491	0.0702	645.5	0.45874
645	0.61446	490	0.06832	645	0.45981
644.5	0.61581	489	0.07157	644.5	0.46088
644	0.61715	488	0.07088	644	0.46195
643.5	0.6185	487	0.07287	643.5	0.46195
643	0.6185	486	0.07208	643	0.46088
642.5	0.61715	485	0.07404	642.5	0.46088
642	0.61581	484	0.07565	642	0.45981
641.5	0.61446	483	0.07656	641.5	0.45874
641	0.61446	482	0.07693	641	0.45874
640.5	0.61311	481	0.07749	640.5	0.45981
640	0.61311	480	0.07805	640	0.46088
639.5	0.61176	479	0.07869	639.5	0.46302
639	0.61311	478	0.08263	639	0.46409
638.5	0.61311	477	0.084	638.5	0.46517
638	0.61446	476	0.08426	638	0.46517
637.5	0.61581	475	0.08497	637.5	0.46624
637	0.61581	474	0.08508	637	0.46624
636.5	0.61715	473	0.08494	636.5	0.46624
636	0.6185	472	0.08997	636	0.46624
635.5	0.6185	471	0.08878	635.5	0.46731
635	0.6185	470	0.08902	635	0.46624
634.5	0.61581	469	0.09234	634.5	0.46624
634	0.61446	468	0.09316	634	0.46624
633.5	0.61311	467	0.09514	633.5	0.46624
633	0.61311	466	0.09556	633	0.46624
632.5	0.61311	465	0.09891	632.5	0.46624
632	0.61446	464	0.09811	632	0.46731
631.5	0.61581	463	0.10086	631.5	0.46838
631	0.61715	462	0.10556	631	0.46945
630.5	0.61715	461	0.10397	630.5	0.4716
630	0.61715	460	0.10754	630	0.4716
629.5	0.61446	459	0.11217	629.5	0.4716
629	0.61176	458	0.11315	629	0.47053
628.5	0.61311	457	0.11837	628.5	0.47053
628	0.61446	456	0.11807	628	0.47053
627.5	0.61446	455	0.11782	627.5	0.47053
627	0.61715	454	0.1223	627	0.4716
626.5	0.61985	453	0.12211	626.5	0.47267
626	0.61985	452	0.12881	626	0.47374
625.5	0.61985	451	0.13213	625.5	0.47481
625	0.61985	450	0.13209	625	0.47374
624.5	0.6185	449	0.13928	624.5	0.47374
624	0.61715	448	0.14208	624	0.47374
623.5	0.61715	447	0.14565	623.5	0.47481
623	0.61581	446	0.1464	623	0.47588
622.5	0.61446	445	0.15512	622.5	0.47696
622	0.61311	444	0.15972	622	0.4791
621.5	0.61581	443	0.16921	621.5	0.4791
621	0.61581	442	0.16995	621	0.47803
620.5	0.61581	441	0.177	620.5	0.47481
620	0.61446	440	0.18469	620	0.47481
619.5	0.61446	439	0.1891	619.5	0.47481
619	0.61446	438	0.19883	619	0.47481
618.5	0.61311	437	0.20231	618.5	0.47588
618	0.61176	436	0.2136	618	0.47803
617.5	0.61311	435	0.2157	617.5	0.48017
617	0.61311	434	0.22659	617	0.48124
616.5	0.61176	433	0.23576	616.5	0.48124
616	0.61176	432	0.2427	616	0.48232
615.5	0.61041	431	0.25431	615.5	0.48017
615	0.61176	430	0.26082	615	0.48017
614.5	0.61446	429	0.27803	614.5	0.48124
614	0.61581	428	0.28588	614	0.48232
613.5	0.61715	427	0.29917	613.5	0.48232
613	0.61715	426	0.31104	613	0.48232
612.5	0.61581	425	0.31665	612.5	0.48339
612	0.61446	424	0.33546	612	0.48339
611.5	0.61041	423	0.34496	611.5	0.48339
611	0.60771	422	0.36091	611	0.48339
610.5	0.61041	421	0.37238	610.5	0.48339
610	0.61176	420	0.38225	610	0.48339
609.5	0.61176	419	0.39693	609.5	0.48232
609	0.61311	418	0.41475	609	0.48446
608.5	0.61446	417	0.42502	608.5	0.48446
608	0.61581	416	0.43855	608	0.48553
607.5	0.61715	415	0.45503	607.5	0.48553
607	0.61581	414	0.46626	607	0.4866
606.5	0.61446	413	0.4794	606.5	0.4866
606	0.61311	412	0.49401	606	0.4866
605.5	0.61311	411	0.50021	605.5	0.48767
605	0.61176	410	0.5213	605	0.48767
604.5	0.61311	409	0.53023	604.5	0.48767
604	0.61311	408	0.54524	604	0.48875
603.5	0.61176	407	0.55728	603.5	0.48875
603	0.61311	406	0.56835	603	0.48875
602.5	0.61311	405	0.58752	602.5	0.48982
602	0.61176	404	0.59396	602	0.49196
601.5	0.61176	403	0.61773	601.5	0.49303
601	0.61041	402	0.63529	601	0.49411
600.5	0.61041	401	0.63569	600.5	0.49518
600	0.61041	400	0.65097	600	0.49518
599.5	0.60906	399	0.66345	599.5	0.49518
599	0.61041	398	0.66917	599	0.49518
598.5	0.61311	397	0.68481	598.5	0.49518
598	0.61446	396	0.70501	598	0.49625
597.5	0.61446	395	0.71679	597.5	0.49625
597	0.61446	394	0.72408	597	0.49625
596.5	0.61176	393	0.74385	596.5	0.49518
596	0.60906	392	0.7447	596	0.49411
595.5	0.60636	391	0.75305	595.5	0.49411
595	0.60906	390	0.76529	595	0.49411
594.5	0.60906	389	0.77656	594.5	0.49303
594	0.61041	388	0.77597	594	0.49411
593.5	0.61041	387	0.79102	593.5	0.49518
593	0.60906	386	0.80265	593	0.49518
592.5	0.60906	385	0.79265	592.5	0.49518
592	0.60771	384	0.79919	592	0.49625
591.5	0.60771	383	0.81363	591.5	0.49518
591	0.60636	382	0.81968	591	0.49411
590.5	0.60503	381	0.82249	590.5	0.49411
590	0.60503	380	0.82954	590	0.49303
589.5	0.60367	379	0.82581	589.5	0.49196
589	0.60503	378	0.84434	589	0.49196
588.5	0.60503	377	0.83538	588.5	0.49518
588	0.60771	376	0.8514	588	0.49625
587.5	0.60636	375	0.84347	587.5	0.49625
587	0.60503	374	0.85116	587	0.49732
586.5	0.60233	373	0.84128	586.5	0.49625
586	0.59962	372	0.85758	586	0.49625
585.5	0.59828	371	0.85688	585.5	0.49518
585	0.59693	370	0.86118	585	0.49411
584.5	0.59828	369	0.87032	584.5	0.49303
584	0.60098	368	0.86338	584	0.49196
583.5	0.60636	367	0.86172	583.5	0.49411
583	0.60636	366	0.85752	583	0.49625
582.5	0.60636	365	0.89103	582.5	0.49732
582	0.60503	364	0.8814	582	0.49946
581.5	0.60503	363	0.87199	581.5	0.50161
581	0.60367	362	0.87854	581	0.50054
580.5	0.60503	361	0.87254	580.5	0.50161
580	0.60367	360	0.89243	580	0.50161
579.5	0.60233	359	0.8679	579.5	0.49946
579	0.60367	358	0.87047	579	0.50054
578.5	0.60367	357	0.90643	578.5	0.50054
578	0.60233	356	0.89547	578	0.50054
577.5	0.60233	355	0.89251	577.5	0.50268
577	0.59962	354	0.88051	577	0.50161
576.5	0.59962	353	0.90731	576.5	0.50268
576	0.59693	352	0.86315	576	0.50161
575.5	0.59828	351	0.90943	575.5	0.50161
575	0.59693	350	0.9121	575	0.50161
574.5	0.59693	349	0.88903	574.5	0.50161
574	0.59557	348	0.90995	574	0.50054
573.5	0.59557	347	0.90815	573.5	0.50054
573	0.59828	346	0.86827	573	0.50161
572.5	0.59828	345	0.83518	572.5	0.50161
572	0.59828	344	0.87644	572	0.50375
571.5	0.59828	343	0.88554	571.5	0.50482
571	0.59557	342	0.93771	571	0.50482
570.5	0.59557	341	0.80002	570.5	0.50482
570	0.59424	340	0.93408	570	0.50482
569.5	0.59289	339	0.86944	569.5	0.50375
569	0.59289	338	0.92963	569	0.50375
568.5	0.59424	337	0.89937	568.5	0.50482
568	0.59557	336	0.89993	568	0.50375
567.5	0.59424	335	0.89597	567.5	0.50482
567	0.59289	334	0.92513	567	0.50697
566.5	0.59019	333	0.92104	566.5	0.50697
566	0.58884	332	0.90446	566	0.50697
565.5	0.58749	331	0.95276	565.5	0.50697
565	0.58749	330	0.99931	565	0.50589
564.5	0.58749	329	0.9525	564.5	0.50589
564	0.59019	328	0.97527	564	0.50697
563.5	0.59289	327	0.96617	563.5	0.50697
563	0.59289	326	0.98568	563	0.50804
562.5	0.59289	325	1.00738	562.5	0.50804
562	0.59289	324	1.05223	562	0.50911
561.5	0.59019	323	1.04729	561.5	0.50911
561	0.59019	322	0.99835	561	0.50911
560.5	0.59019	321	1.00778	560.5	0.50804
560	0.58884	320	1.0089	560	0.50911
559.5	0.58884	319	1.05084	559.5	0.50911
559	0.58749	318	1.07177	559	0.50911
558.5	0.58614	317	1.04615	558.5	0.50804
558	0.58479	316	1.01419	558	0.50697
557.5	0.58345	315	1.05673	557.5	0.50589
557	0.58345	314	1.03947	557	0.50697
556.5	0.5821	313	1.07291	556.5	0.50911
556	0.58075	312	1.1	556	0.51018
555.5	0.5821	311	1.06688	555.5	0.51125
555	0.58345	310	1.07076	555	0.5134
554.5	0.58345	309	1.06635	554.5	0.5134
554	0.5821	308	1.07946	554	0.51233
553.5	0.5821	307	1.08934	553.5	0.51125
553	0.5821	306	1.09703	553	0.51018
552.5	0.5821	305	1.07931	552.5	0.51018
552	0.58075	304	1.04217	552	0.51018
551.5	0.5794	303	1.09971	551.5	0.51233
551	0.57805	302	1.0904	551	0.51233
550.5	0.5794	301	1.02369	550.5	0.5134
550	0.57805	300	1.07335	550	0.5134
549.5	0.57805	299	1.08056	549.5	0.5134
549	0.57805	298	1.05274	549	0.5134
548.5	0.5767	297	1.05843	548.5	0.51233
548	0.5767	296	1.03778	548	0.51233
547.5	0.57535	295	1.06715	547.5	0.51125
547	0.57535	294	1.0548	547	0.51125
546.5	0.57131	293	1.04735	546.5	0.51233
546	0.57131	292	1.05001	546	0.5134
545.5	0.57266	291	1.03973	545.5	0.51447
545	0.574	290	1.07538	545	0.51233
544.5	0.57535	289	1.00877	544.5	0.5134
544	0.5767	288	1.08093	544	0.5134
543.5	0.57805	287	1.0412	543.5	0.5134
543	0.57535	286	1.01402	543	0.5134
542.5	0.574	285	1.01449	542.5	0.51447
542	0.574	284	1.04286	542	0.51447
541.5	0.57131	283	1.02161	541.5	0.51233
541	0.57131	282	1.0054	541	0.51233
540.5	0.57131	281	1.01952	540.5	0.51125
540	0.57266	280	0.99681	540	0.51018
539.5	0.56996	279	1.01283	539.5	0.50804
539	0.56861	278	0.99986	539	0.50911
538.5	0.56861	277	0.97306	538.5	0.51125
538	0.56726	276	1.01153	538	0.51233
537.5	0.56861	275	0.98282	537.5	0.5134
537	0.56861	274	0.98382	537	0.51447
536.5	0.56996	273	1.00546	536.5	0.51447
536	0.56996	272	0.99404	536	0.51554
535.5	0.56996	271	0.97673	535.5	0.51661
535	0.56861	270	0.98215	535	0.51554
534.5	0.56726	269	0.97897	534.5	0.5134
534	0.56456	268	0.97172	534	0.5134
533.5	0.56188	267	1.00265	533.5	0.5134
533	0.56188	266	0.99782	533	0.51554
532.5	0.56188	265	0.96204	532.5	0.51554
532	0.56321	264	0.99805	532	0.51554
531.5	0.56456	263	0.97198	531.5	0.51554
531	0.56456	262	0.94854	531	0.51447
530.5	0.56321	261	0.96696	530.5	0.51447
530	0.56188	260	0.97088	530	0.51447
529.5	0.56053	259	0.9737	529.5	0.51447
529	0.56053	258	0.94997	529	0.51554
528.5	0.56053	257	0.9646	528.5	0.51554
528	0.56053	256	0.94256	528	0.51554
527.5	0.56053	255	0.9539	527.5	0.5134
527	0.56053	254	0.96154	527	0.51233
526.5	0.55917	253	0.92414	526.5	0.51233
526	0.55783	252	0.92015	526	0.5134
525.5	0.55783	251	0.93321	525.5	0.51447
525	0.55783	250	0.90913	525	0.51661
524.5	0.55648	249	0.91894	524.5	0.51768
524	0.55512	248	0.95427	524	0.51876
523.5	0.55512	247	0.93675	523.5	0.51768
523	0.55648	246	0.91794	523	0.51661
522.5	0.55378	245	0.93639	522.5	0.51554
522	0.55378	244	0.89308	522	0.5134
521.5	0.55243	243	0.91447	521.5	0.5134
521	0.55243	242	0.89233	521	0.51447
520.5	0.55109	241	0.9065	520.5	0.51447
520	0.55109	240	0.89031	520	0.5134
519.5	0.54974	239	0.88645	519.5	0.51447
519	0.55109	238	0.8732	519	0.51447
518.5	0.55243	237	0.87527	518.5	0.5134
518	0.55378	236	0.87395	518	0.51447
517.5	0.55378	235	0.87508	517.5	0.51554
517	0.55378	234	0.89123	517	0.51554
516.5	0.55378	233	0.84741	516.5	0.51661
516	0.55378	232	0.85312	516	0.51661
515.5	0.55243	231	0.83852	515.5	0.51661
515	0.55243	230	0.82308	515	0.51447
514.5	0.55109	229	0.82742	514.5	0.51554
514	0.54974	228	0.80959	514	0.51554
513.5	0.54839	227	0.81016	513.5	0.51447
513	0.54704	226	0.78235	513	0.51447
512.5	0.54704	225	0.78782	512.5	0.51447
512	0.54839	224	0.76729	512	0.51554
511.5	0.55109	223	0.77063	511.5	0.51554
511	0.55109	222	0.79761	511	0.51554
510.5	0.55243	221	0.7725	510.5	0.51661
510	0.55378	220	0.79098	510	0.51768
509.5	0.55378	219	0.7544	509.5	0.51661
509	0.55512	218	0.73961	509	0.51768
508.5	0.55512	217	0.76856	508.5	0.51876
508	0.55512	216	0.7331	508	0.51876
507.5	0.55512	215	0.74984	507.5	0.51768
507	0.55648	214	0.71193	507	0.51768
506.5	0.55648	213	0.70254	506.5	0.51768
506	0.55783	212	0.68625	506	0.51768
505.5	0.55783	211	0.6856	505.5	0.51768
505	0.55917	210	0.67473	505	0.51768
504.5	0.56188	209	0.70056	504.5	0.51876
504	0.56188	208	0.67991	504	0.51983
503.5	0.56188	207	0.66958	503.5	0.51983
503	0.56188	206	0.68327	503	0.51983
502.5	0.56053	205	0.62802	502.5	0.51876
502	0.56053	204	0.64271	502	0.51768
501.5	0.56053	203	0.57464	501.5	0.51876
501	0.56321	202	0.57891	501	0.51876
500.5	0.56456	201	0.56944	500.5	0.51983
500	0.56591	200	0.53188	500	0.51983
499.5	0.56591			499.5	0.52197
499	0.56591			499	0.52412
498.5	0.56456			498.5	0.52412
498	0.56726			498	0.52304
497.5	0.56861			497.5	0.52304
497	0.57131			497	0.52412
496.5	0.57131			496.5	0.52304
496	0.574			496	0.52197
495.5	0.57535			495.5	0.52197
495	0.57535			495	0.52197
494.5	0.574			494.5	0.52197
494	0.5767			494	0.52197
493.5	0.57805			493.5	0.52197
493	0.5794			493	0.52304
492.5	0.5821			492.5	0.52412
492	0.5821			492	0.52412
491.5	0.58075			491.5	0.52412
491	0.58075			491	0.52412
490.5	0.5794			490.5	0.52304
490	0.57805			490	0.52197
489.5	0.5794			489.5	0.52197
489	0.58075			489	0.52197
488.5	0.58345			488.5	0.52304
488	0.58614			488	0.52519
487.5	0.58884			487.5	0.52626
487	0.59154			487	0.52519
486.5	0.59154			486.5	0.52626
486	0.59154			486	0.52626
485.5	0.59289			485.5	0.52626
485	0.59289			485	0.52626
484.5	0.59557			484.5	0.5284
484	0.59693			484	0.53055
483.5	0.59557			483.5	0.53269
483	0.59693			483	0.53376
482.5	0.59962			482.5	0.53483
482	0.60367			482	0.53591
481.5	0.60503			481.5	0.53483
481	0.60906			481	0.53591
480.5	0.60906			480.5	0.53591
480	0.61311			480	0.53591
479.5	0.61581			479.5	0.53591
479	0.61446			479	0.53698
478.5	0.61446			478.5	0.53591
478	0.61311			478	0.53591
477.5	0.61446			477.5	0.53483
477	0.61446			477	0.53376
476.5	0.61581			476.5	0.53483
476	0.61715			476	0.53376
475.5	0.61985			475.5	0.53591
475	0.6266			475	0.53698
474.5	0.62929			474.5	0.53912
474	0.63334			474	0.54234
473.5	0.63199			473.5	0.54555
473	0.63334			473	0.54662
472.5	0.63334			472.5	0.54662
472	0.63334			472	0.54662
471.5	0.63604			471.5	0.54448
471	0.63872			471	0.54662
470.5	0.64277			470.5	0.5477
470	0.64548			470	0.55091
469.5	0.65086			469.5	0.5552
469	0.65221			469	0.55627
468.5	0.64951			468.5	0.55734
468	0.65221			468	0.55841
467.5	0.65356			467.5	0.55627
467	0.65491			467	0.55305
466.5	0.65626			466.5	0.55198
466	0.65626			466	0.54984
465.5	0.65626			465.5	0.54984
465	0.65896			465	0.55198
464.5	0.6603			464.5	0.55413
464	0.663			464	0.55734
463.5	0.66435			463.5	0.55949
463	0.66705			463	0.56163
462.5	0.67244			462.5	0.56377
462	0.67514			462	0.56377
461.5	0.67244			461.5	0.5627
461	0.67244			461	0.5627
460.5	0.67244			460.5	0.5627
460	0.67379			460	0.56163
459.5	0.67784			459.5	0.5627
459	0.68188			459	0.56377
458.5	0.68593			458.5	0.56592
458	0.69132			458	0.56806
457.5	0.69266			457.5	0.5702
457	0.69266			457	0.57128
456.5	0.69132			456.5	0.57128
456	0.69132			456	0.57235
455.5	0.69401			455.5	0.57235
455	0.70076			455	0.57556
454.5	0.7048			454.5	0.57771
454	0.70615			454	0.57985
453.5	0.70615			453.5	0.58199
453	0.7075			453	0.58414
452.5	0.7048			452.5	0.58307
452	0.70211			452	0.58092
451.5	0.70076			451.5	0.58199
451	0.70345			451	0.58092
450.5	0.70885			450.5	0.58092
450	0.71424			450	0.58199
449.5	0.71694			449.5	0.58414
449	0.72099			449	0.58735
448.5	0.72369			448.5	0.5895
448	0.72637			448	0.59271
447.5	0.72772			447.5	0.59486
447	0.72908			447	0.59807
446.5	0.72908			446.5	0.59914
446	0.73042			446	0.60236
445.5	0.73581			445.5	0.6045
445	0.73851			445	0.60557
444.5	0.74391			444.5	0.60986
444	0.74795			444	0.612
443.5	0.74795			443.5	0.612
443	0.74795			443	0.61093
442.5	0.74391			442.5	0.60986
442	0.74526			442	0.60665
441.5	0.74526			441.5	0.60772
441	0.7493			441	0.60986
440.5	0.75335			440.5	0.61415
440	0.75739			440	0.61844
439.5	0.75605			439.5	0.62058
439	0.75874			439	0.62272
438.5	0.76279			438.5	0.62487
438	0.76009			438	0.62487
437.5	0.76414			437.5	0.62808
437	0.76549			437	0.63237
436.5	0.77087			436.5	0.63451
436	0.77628			436	0.6388
435.5	0.77896			435.5	0.64094
435	0.78031			435	0.63987
434.5	0.77896			434.5	0.64094
434	0.78166			434	0.63987
433.5	0.78706			433.5	0.64309
433	0.78706			433	0.64416
432.5	0.78436			432.5	0.6463
432	0.78841			432	0.65166
431.5	0.7911			431.5	0.6538
431	0.7911			431	0.65916
430.5	0.7911			430.5	0.66238
430	0.78841			430	0.66345
429.5	0.78706			429.5	0.66559
429	0.79245			429	0.67095
428.5	0.7992			428.5	0.6731
428	0.80189			428	0.67417
427.5	0.80324			427.5	0.67631
427	0.80864			427	0.67846
426.5	0.81132			426.5	0.68382
426	0.80729			426	0.68596
425.5	0.80459			425.5	0.69132
425	0.80189			425	0.69561
424.5	0.7992			424.5	0.69882
424	0.80054			424	0.70525
423.5	0.79785			423.5	0.71061
423	0.80189			423	0.71275
422.5	0.80054			422.5	0.71704
422	0.80324			422	0.7224
421.5	0.81132			421.5	0.72776
421	0.81403			421	0.73312
420.5	0.81808			420.5	0.73848
420	0.82481			420	0.74277
419.5	0.82481			419.5	0.7492
419	0.82616			419	0.75348
418.5	0.82616			418.5	0.76206
418	0.82481			418	0.76527
417.5	0.82751			417.5	0.7717
417	0.82751			417	0.77492
416.5	0.82616			416.5	0.77921
416	0.83156			416	0.77814
415.5	0.83156			415.5	0.78349
415	0.8329			415	0.78671
414.5	0.83695			414.5	0.78992
414	0.83425			414	0.79528
413.5	0.8383			413.5	0.806
413	0.84235			413	0.8135
412.5	0.841			412.5	0.82101
412	0.84504			412	0.82851
411.5	0.84774			411.5	0.83173
411	0.84369			411	0.83065
410.5	0.84504			410.5	0.83601
410	0.84235			410	0.83708
409.5	0.841			409.5	0.84244
409	0.84369			409	0.8478
408.5	0.84504			408.5	0.85745
408	0.84909			408	0.86388
407.5	0.85044			407.5	0.86924
407	0.85044			407	0.87031
406.5	0.85314			406.5	0.87138
406	0.85314			406	0.8671
405.5	0.85179			405.5	0.86602
405	0.85179			405	0.8671
404.5	0.85718			404.5	0.8671
404	0.85852			404	0.86924
403.5	0.86257			403.5	0.87674
403	0.86393			403	0.87781
402.5	0.86661			402.5	0.88317
402	0.87066			402	0.8896
401.5	0.87336			401.5	0.89603
401	0.87471			401	0.89603
400.5	0.87201			400.5	0.89925
400	0.87471			400	0.90032
399.5	0.8774			399.5	0.90461
399	0.8801			399	0.90461
398.5	0.8801			398.5	0.90568
398	0.8801			398	0.91104
397.5	0.88145			397.5	0.90997
397	0.8828			397	0.9089
396.5	0.8801			396.5	0.9089
396	0.87875			396	0.90675
395.5	0.8801			395.5	0.90247
395	0.8855			395	0.90675
394.5	0.8855			394.5	0.91104
394	0.88415			394	0.91533
393.5	0.8828			393.5	0.91854
393	0.88415			393	0.91747
392.5	0.88684			392.5	0.91747
392	0.89494			392	0.91961
391.5	0.89494			391.5	0.91747
391	0.89629			391	0.92069
390.5	0.90033			390.5	0.91961
390	0.89763			390	0.91961
389.5	0.89897			389.5	0.9239
389	0.89763			389	0.92497
388.5	0.89494			388.5	0.92605
388	0.89763			388	0.92926
387.5	0.89629			387.5	0.9314
387	0.89763			387	0.93891
386.5	0.89763			386.5	0.94427
386	0.89629			386	0.94212
385.5	0.89629			385.5	0.93998
385	0.90033			385	0.93998
384.5	0.89897			384.5	0.93891
384	0.90168			384	0.93783
383.5	0.90841			383.5	0.93462
383	0.90841			383	0.93355
382.5	0.91111			382.5	0.9314
382	0.90707			382	0.9314
381.5	0.90302			381.5	0.93248
381	0.90573			381	0.94105
380.5	0.90438			380.5	0.94212
380	0.91246			380	0.94534
379.5	0.9192			379.5	0.9507
379	0.92865			379	0.94534
378.5	0.92999			378.5	0.94641
378	0.92865			378	0.94319
377.5	0.91651			377.5	0.94319
377	0.91381			377	0.94641
376.5	0.9192			376.5	0.95498
376	0.9273			376	0.96463
375.5	0.93944			375.5	0.96463
375	0.94752			375	0.96463
374.5	0.94888			374.5	0.95927
374	0.95291			374	0.94855
373.5	0.94212			373.5	0.93998
373	0.93674			373	0.9314
372.5	0.93539			372.5	0.92926
372	0.93674			372	0.92605
371.5	0.94212			371.5	0.93033
371	0.95022			371	0.93676
370.5	0.94752			370.5	0.94319
370	0.94483			370	0.95391
369.5	0.94483			369.5	0.96356
369	0.93809			369	0.96677
368.5	0.94078			368.5	0.96785
368	0.94347			368	0.96356
367.5	0.94347			367.5	0.96141
367	0.94888			367	0.95284
366.5	0.95022			366.5	0.95177
366	0.94483			366	0.94748
365.5	0.94752			365.5	0.95713
365	0.94483			365	0.9582
364.5	0.94617			364.5	0.95498
364	0.95831			364	0.9507
363.5	0.9664			363.5	0.94534
363	0.97584			363	0.94641
362.5	0.97449			362.5	0.94319
362	0.9718			362	0.94319
361.5	0.97045			361.5	0.95606
361	0.96101			361	0.96249
360.5	0.95561			360.5	0.97535
360	0.95696			360	0.98071
359.5	0.96775			359.5	0.98285
359	0.97314			359	0.97213
358.5	0.98124			358.5	0.96892
358	0.98124			358	0.95927
357.5	0.97719			357.5	0.9507
357	0.97449			357	0.93033
356.5	0.97314			356.5	0.91961
356	0.97584			356	0.9164
355.5	0.97314			355.5	0.92283
355	0.97719			355	0.92605
354.5	0.98528			354.5	0.93891
354	0.98393			354	0.93998
353.5	0.99203			353.5	0.95391
353	0.99067			353	0.95927
352.5	0.98662			352.5	0.97106
352	0.98933			352	0.97106
351.5	0.99471			351.5	0.96892
351	0.97854			351	0.96356
350.5	0.9691			350.5	0.96785
350	0.95966			350	0.96463
349.5	0.96775			349.5	0.96034
349	0.96775			349	0.95391
348.5	0.97584			348.5	0.95284
348	0.97314			348	0.95927
347.5	0.97314			347.5	0.96677
347	0.97854			347	0.96249
346.5	0.99067			346.5	0.95284
346	0.99471			346	0.94641
345.5	0.99203			345.5	0.95284
345	1.00281			345	0.9582
344.5	1.02169			344.5	0.9657
344	1.02304			344	0.96249
343.5	1.02169			343.5	0.9657
343	1.01495			343	0.96463
342.5	1.00955			342.5	0.96034
342	1.00146			342	0.96249
341.5	1.00011			341.5	0.95927
341	1.00146			341	0.96141
340.5	0.99741			340.5	0.97106
340	1.0082			340	0.98285
339.5	1.01764			339.5	0.98071
339	1.03113			339	0.98392
338.5	1.04326			338.5	0.98607
338	1.04731			338	0.98607
337.5	1.04326			337.5	0.98285
337	1.04056			337	0.97642
336.5	1.05135			336.5	0.97642
336	1.06214			336	0.97749
335.5	1.07023			335.5	0.97428
335	1.07023			335	0.97428
334.5	1.06754			334.5	0.97964
334	1.07157			334	0.97964
333.5	1.07428			333.5	0.97964
333	1.07157			333	0.98285
332.5	1.07023			332.5	0.97642
332	1.08371			332	0.98071
331.5	1.0972			331.5	0.98499
331	1.09855			331	0.99035
330.5	1.09585			330.5	0.99678
330	1.08101			330	0.99678
329.5	1.07428			329.5	0.98714
329	1.07157			329	0.99143
328.5	1.08371			328.5	0.99893
328	1.08911			328	0.99678
327.5	1.08776			327.5	1
327	1.08776			327	0.99357
326.5	1.08641			326.5	0.9925
326	1.07563			326	0.99464
325.5	1.07157			325.5	0.98714
325	1.08101			325	0.98392
324.5	1.08776			324.5	0.97535
324	1.08641			324	0.97106
323.5	1.0972			323.5	0.9732
323	1.10259			323	0.98392
322.5	1.10259			322.5	0.98178
322	1.10529			322	0.98928
321.5	1.10664			321.5	0.9925
321	1.11607			321	0.99571
320.5	1.11742			320.5	0.9925
320	1.11473			320	0.98071
319.5	1.11069			319.5	0.97106
319	1.10259			319	0.96249
318.5	1.0999			318.5	0.96141
318	1.10125			318	0.97106
317.5	1.10259			317.5	0.97213
317	1.09046			317	0.9732
316.5	1.0945			316.5	0.97749
316	1.09855			316	0.98071
315.5	1.10529			315.5	0.98285
315	1.11069			315	0.98071
314.5	1.11338			314.5	0.9732
314	1.12148			314	0.97535
313.5	1.12821			313.5	0.96999
313	1.11878			313	0.97535
312.5	1.11607			312.5	0.9732
312	1.10664			312	0.96356
311.5	1.10934			311.5	0.96463
311	1.11742			311	0.97106
310.5	1.13495			310.5	0.96999
310	1.13495			310	0.96463
309.5	1.13495			309.5	0.9657
309	1.13226			309	0.96034
308.5	1.13091			308.5	0.97106
308	1.12551			308	0.96785
307.5	1.12283			307.5	0.96785
307	1.11878			307	0.9657
306.5	1.12686			306.5	0.96034
306	1.12821			306	0.96249
305.5	1.139			305.5	0.96249
305	1.12956			305	0.95391
304.5	1.12416			304.5	0.94748
304	1.11878			304	0.94641
303.5	1.12416			303.5	0.94855
303	1.12416			303	0.94748
302.5	1.12551			302.5	0.94748
302	1.12551			302	0.94641
301.5	1.12013			301.5	0.94641
301	1.11607			301	0.94212
300.5	1.11742			300.5	0.94212
300	1.11742			300	0.93998
299.5	1.11338			299.5	0.93998
299	1.11069			299	0.94105
298.5	1.11607			298.5	0.94855
298	1.10934			298	0.9582
297.5	1.10664			297.5	0.97535
297	1.10799			297	0.99035
296.5	1.09585			296.5	0.99678
296	1.09315			296	0.98821
295.5	1.0918			295.5	0.97856
295	1.0918			295	0.96463
294.5	1.08506			294.5	0.94748
294	1.07833			294	0.93569
293.5	1.07698			293.5	0.92819
293	1.08506			293	0.92819
292.5	1.09315			292.5	0.92926
292	1.09855			292	0.93569
291.5	1.0999			291.5	0.94105
291	1.0918			291	0.93569
290.5	1.08911			290.5	0.94319
290	1.09315			290	0.94212
289.5	1.07428			289.5	0.94105
289	1.07023			289	0.93998
288.5	1.07023			288.5	0.93355
288	1.07023			288	0.92176
287.5	1.07698			287.5	0.91211
287	1.08506			287	0.91854
286.5	1.07967			286.5	0.91426
286	1.07023			286	0.91104
285.5	1.07023			285.5	0.90782
285	1.05944			285	0.90997
284.5	1.04865			284.5	0.91533
284	1.03113			284	0.90997
283.5	1.02439			283.5	0.91533
283	1.0136			283	0.90782
282.5	1.00955			282.5	0.90782
282	1.01764			282	0.91104
281.5	1.02978			281.5	0.9164
281	1.02574			281	0.9164
280.5	1.02708			280.5	0.91104
280	1.02304			280	0.9164
279.5	1.02034			279.5	0.90568
279	1.01225			279	0.89603
278.5	1.00685			278.5	0.88532
278	0.99067			278	0.87245
277.5	0.98798			277.5	0.86602
277	0.97314			277	0.85959
276.5	0.98259			276.5	0.86602
276	0.97449			276	0.87245
275.5	0.9718			275.5	0.8746
275	0.96775			275	0.8671
274.5	0.9691			274.5	0.86495
274	0.96505			274	0.85316
273.5	0.9691			273.5	0.83708
273	0.96235			273	0.82529
272.5	0.95156			272.5	0.81243
272	0.95022			272	0.82208
271.5	0.95696			271.5	0.83173
271	0.95022			271	0.83494
270.5	0.94617			270.5	0.83708
270	0.9273			270	0.83387
269.5	0.9273			269.5	0.82958
269	0.9219			269	0.82637
268.5	0.92325			268.5	0.82315
268	0.92055			268	0.82315
267.5	0.91651			267.5	0.83173
267	0.90707			267	0.84137
266.5	0.90438			266.5	0.84244
266	0.90841			266	0.83601
265.5	0.89763			265.5	0.81886
265	0.89359			265	0.81243
264.5	0.90033			264.5	0.81136
264	0.90033			264	0.80493
263.5	0.89897			263.5	0.80171
263	0.89089			263	0.7985
262.5	0.88684			262.5	0.79421
262	0.88954			262	0.79421
261.5	0.89089			261.5	0.79528
261	0.89763			261	0.80493
260.5	0.89359			260.5	0.806
260	0.89089			260	0.81243
259.5	0.8855			259.5	0.81136
259	0.89359			259	0.81886
258.5	0.89224			258.5	0.81458
258	0.89629			258	0.8135
257.5	0.90168			257.5	0.81994
257	0.90302			257	0.81994
256.5	0.90438			256.5	0.81779
256	0.90573			256	0.81458
255.5	0.89494			255.5	0.81029
255	0.88684			255	0.80922
254.5	0.88145			254.5	0.80064
254	0.89089			254	0.80279
253.5	0.90033			253.5	0.80493
253	0.90438			253	0.81136
252.5	0.91651			252.5	0.81136
252	0.91516			252	0.81886
251.5	0.90573			251.5	0.81243
251	0.90841			251	0.80707
250.5	0.90573			250.5	0.81029
250	0.90168			250	0.81136
249.5	0.90707			249.5	0.81779
249	0.92325			249	0.82422
248.5	0.9273			248.5	0.82529
248	0.93269			248	0.83173
247.5	0.93134			247.5	0.83387
247	0.93134			247	0.83387
246.5	0.92865			246.5	0.84352
246	0.92865			246	0.85316
245.5	0.95022			245.5	0.85852
245	0.95561			245	0.87567
244.5	0.95291			244.5	0.88424
244	0.95156			244	0.88424
243.5	0.94752			243.5	0.88103
243	0.92999			243	0.85852
242.5	0.93134			242.5	0.85852
242	0.93134			242	0.85745
241.5	0.93134			241.5	0.85316
241	0.93944			241	0.85531
240.5	0.95966			240.5	0.85102
240	0.9691			240	0.85423
239.5	0.97045			239.5	0.86495
239	0.9691			239	0.87781
238.5	0.9691			238.5	0.87889
238	0.9664			238	0.87996
237.5	0.97045			237.5	0.87889
237	0.98259			237	0.87996
236.5	0.99606			236.5	0.87781
236	1.00011			236	0.87031
235.5	1.00685			235.5	0.86924
235	1.0055			235	0.86924
234.5	1.00146			234.5	0.87138
234	0.99203			234	0.87567
233.5	1.00955			233.5	0.8821
233	1.0055			233	0.89175
232.5	1.0136			232.5	0.89925
232	1.02034			232	0.90247
231.5	1.02708			231.5	0.92176
231	1.01899			231	0.91104
230.5	1.00685			230.5	0.90675
230	1.02439			230	0.89175
229.5	1.02842			229.5	0.88853
229	1.02034			229	0.89175
228.5	1.0082			228.5	0.88853
228	1.0082			228	0.88853
227.5	0.99471			227.5	0.89389
227	0.98933			227	0.88424
226.5	0.98662			226.5	0.87674
226	0.98528			226	0.8746
225.5	0.98798			225.5	0.8671
225	0.99067			225	0.85959
224.5	1.00685			224.5	0.89282
224	1.01764			224	0.9089
223.5	1.02034			223.5	0.92819
223	1.04731			223	0.92819
222.5	1.03518			222.5	0.92605
222	1.0109			222	0.9314
221.5	0.99471			221.5	0.92497
221	0.99203			221	0.90675
220.5	0.99471			220.5	0.90782
220	0.99203			220	0.90139
219.5	0.97449			219.5	0.88639
219	0.9718			219	0.88853
218.5	0.96101			218.5	0.87353
218	0.94483			218	0.87138
217.5	0.93539			217.5	0.89068
217	0.94078			217	0.91747
216.5	0.94752			216.5	0.94748
216	0.98259			216	0.96249
215.5	0.98662			215.5	0.94641
215	0.97989			215	0.92497
214.5	0.99067			214.5	0.89711
214	0.99741			214	0.87245
213.5	1.02978			213.5	0.86066
213	1.05135			213	0.86924
212.5	1.0554			212.5	0.8821
212	1.0527			212	0.90568
211.5	1.04596			211.5	0.91211
211	1.02034			211	0.9314
210.5	0.9718			210.5	0.92176
210	0.94752			210	0.90461
209.5	0.9219			209.5	0.90461
209	0.91111			209	0.89925
208.5	0.92055			208.5	0.89496
208	0.90976			208	0.89925
207.5	0.90573			207.5	0.90782
207	0.91246			207	0.91533
206.5	0.93404			206.5	0.92497
206	0.93539			206	0.94534
205.5	0.97314			205.5	0.95177
205	0.95561			205	0.94641
204.5	0.97449			204.5	0.95177
204	0.99338			204	0.97749
203.5	1.00416			203.5	0.96999
203	1.0055			203	0.95391
202.5	0.99876			202.5	0.9582
202	0.98259			202	0.95713
201.5	1.00146			201.5	0.95606
201	1.01764			201	0.96677
200.5	1.02304			200.5	0.97856
200	1.04326			200	0.98392

## Sheet: Fig3a
Band structure diagram
MCOF-Ti6Cu3		MOF901		FDM-71-ABC
CB	-0.86	CB	-0.99	CB	-0.76
VB	1.39	VB	1.51	VB	1.95
Eg	2.25	Eg	2.5	Eg	2.71

## Sheet: Fig3b
The comparison of HCOOH yields for different samples.
	HCOOH yield	error
MCOF-Ti6Cu3	9.48826	2.02429
MOF901	0.05	0
FDM-71-ABC	0.01	0
Ti6	0.01	0
Cu3	0.01	0

## Sheet: Fig3c
The photocatalytic products yields for samples with different morphology and physical mixtures.
	HCOOH yield	error	O2 yield	error
MCOF-Ti6Cu3-monolayer	20.3861	5.91104	11.1049	5.31091
MCOF-Ti6Cu3-powder	9.48826	2.02429	5.00224	2.87307
MOF901+FDM-71-ABC	0	0	0	0
Ti6+Cu3	0	0	0	0

[truncated: 9 more sheets: Fig3d, Fig3e, Fig3f, Fig4a, Fig4b, Fig4c, Fig4d, Fig4e, Fig5d]
